# Supplementary material for: 3-Amino­benzoic acid–1,2-bis­(4-pyrid­yl)ethane (1/1)
Source: Acta Crystallogr Sect E Struct Rep Online. 2010 Apr 24;66(Pt 5):o1138. doi: 10.1107/S1600536810014261 (PMC2979085; doi:10.1107/S1600536810014261)
Supplement: Supplementary file 1 [file e-66-o1138-sup1.cif]

##############################################################################
###                                                                        ###
###        Electronic paper (Acta Crystallographica Section E)             ###
###                                                                        ###
##############################################################################
#                                                                            #
# This CIF contains the data in a paper accepted for publication in Acta     #
# Crystallographica Section E. It conforms to the requirements of Notes      #
# for Authors for Section E, and has been peer reviewed under the auspices   #
# of the IUCr Commission on Journals.                                        #
#                                                                            #
# Full details of the Crystallographic Information File format               #
# are given in the paper "The Crystallographic Information File (CIF):       #
# a New Standard Archive File for Crystallography" by S. R. Hall, F. H.      #
# Allen and I. D. Brown [Acta Cryst. (1991), A47, 655-685].                  #
#                                                                            #
# The current version of the core CIF dictionary is obtainable from          #
# ftp://ftp.iucr.org/pub/cif_core.dic. The current version number is 2.4.    #
#                                                                            #
# Software is freely available for graphical display of the structure(s) in  #
# this CIF.  For information consult the CIF home page http://www.iucr.org/  #
# cif/home.html                                                              #
#                                                                            #
# This file may be used for bona fide research purposes within the           #
# scientific community so long as proper attribution is given to the journal # 
# article from which it was obtained.                                        #
#                                                                            #
##############################################################################
                                             
data_I
_audit_creation_method     SHELXL-97
_chemical_name_systematic
;
3-Aminobenzoic acid--1,2-bis(4-pyridyl)ethane (1/1)
;
_chemical_name_common     ?
_chemical_formula_moiety     'C12 H12 N2, C7 H7 N O2'
_chemical_formula_sum     'C19 H19 N3 O2'
_chemical_formula_iupac     'C12 H12 N2, C7 H7 N O2'
_chemical_formula_weight     321.37
_chemical_melting_point     ?
_symmetry_cell_setting     triclinic
_symmetry_space_group_name_H-M     'P -1'
_symmetry_space_group_name_Hall     '-P 1'
loop_
    _symmetry_equiv_pos_as_xyz
    'x, y, z'
    '-x, -y, -z'
_cell_length_a     9.0430(3)
_cell_length_b     13.0565(5)
_cell_length_c     14.6300(5)
_cell_angle_alpha     88.172(3)
_cell_angle_beta     79.366(3)
_cell_angle_gamma     74.506(3)
_cell_volume     1635.72(10)
_cell_formula_units_Z     4
_cell_measurement_reflns_used     6302
_cell_measurement_theta_min     2.4889
_cell_measurement_theta_max     29.2428
_cell_measurement_temperature     100(2)
_exptl_crystal_description     parallelepiped
_exptl_crystal_colour     colorless
_exptl_crystal_size_max     0.54
_exptl_crystal_size_mid     0.18
_exptl_crystal_size_min     0.15
_exptl_crystal_density_diffrn     1.305
_exptl_crystal_density_meas     ?
_exptl_crystal_density_method     'not measured'
_exptl_crystal_F_000     680
_exptl_absorpt_coefficient_mu     0.087
_exptl_absorpt_correction_type     multi-scan
_exptl_absorpt_process_details     '(CrysAlis Pro; Oxford Diffraction, 2009)'
_exptl_absorpt_correction_T_min     0.99651
_exptl_absorpt_correction_T_max     1.00000
_diffrn_ambient_temperature     100(2)
_diffrn_radiation_type     MoK\a
_diffrn_radiation_wavelength     0.71073
_diffrn_radiation_monochromator     graphite
_diffrn_measurement_device_type     'Oxford Diffraction Gemini-S CCD'
_diffrn_measurement_method     '\w scans'
_diffrn_detector_area_resol_mean     ?
_diffrn_reflns_number     12385
_diffrn_reflns_av_R_equivalents     0.0203
_diffrn_reflns_av_sigmaI/netI     0.0450
_diffrn_reflns_theta_min     2.50
_diffrn_reflns_theta_max     25.50
_diffrn_reflns_theta_full     25.50
_diffrn_measured_fraction_theta_max     0.981
_diffrn_measured_fraction_theta_full     0.981
_diffrn_reflns_limit_h_min     -10
_diffrn_reflns_limit_h_max     10
_diffrn_reflns_limit_k_min     -13
_diffrn_reflns_limit_k_max     15
_diffrn_reflns_limit_l_min     -17
_diffrn_reflns_limit_l_max     14
_reflns_number_total     5971
_reflns_number_gt     4125
_reflns_threshold_expression     I>2sigma(I)
_refine_ls_structure_factor_coef     Fsqd
_refine_ls_matrix_type     full
_refine_ls_R_factor_all     0.0642
_refine_ls_R_factor_gt     0.0418
_refine_ls_wR_factor_gt     0.1032
_refine_ls_wR_factor_ref     0.1079
_refine_ls_goodness_of_fit_ref     0.986
_refine_ls_restrained_S_all     0.986
_refine_ls_number_reflns     5971
_refine_ls_number_parameters     455
_refine_ls_number_restraints     2
_refine_ls_hydrogen_treatment     mixed
_refine_ls_weighting_scheme     calc
_refine_ls_weighting_details
                 'calc w=1/[\s^2^(Fo^2^)+(0.0632P)^2^] where P=(Fo^2^+2Fc^2^)/3'
_atom_sites_solution_hydrogens     geom
_atom_sites_solution_primary     direct
_atom_sites_solution_secondary     difmap
_refine_ls_shift/su_max     0.002
_refine_ls_shift/su_mean     0.000
_refine_diff_density_max     0.574
_refine_diff_density_min     -0.352
_refine_ls_extinction_method     none
_refine_ls_extinction_coef     ?
loop_
    _atom_type_symbol
    _atom_type_description
    _atom_type_scat_dispersion_real
    _atom_type_scat_dispersion_imag
    _atom_type_scat_source
    C C 0.0033 0.0016 'International Tables Vol C Tables 4.2.6.8 and 6.1.1.4'
    H H 0.0000 0.0000 'International Tables Vol C Tables 4.2.6.8 and 6.1.1.4'
    N N 0.0061 0.0033 'International Tables Vol C Tables 4.2.6.8 and 6.1.1.4'
    O O 0.0106 0.0060 'International Tables Vol C Tables 4.2.6.8 and 6.1.1.4'
_computing_data_collection     'CrysAlis CCD (Oxford Diffraction, 2008)'
_computing_cell_refinement     'CrysAlis RED (Oxford Diffraction, 2008)'
_computing_data_reduction     'CrysAlis RED (Oxford Diffraction, 2008)'
_computing_structure_solution     'SHELXS97 (Sheldrick, 2008)'
_computing_structure_refinement     'SHELXL97 (Sheldrick, 2008)'
_computing_molecular_graphics     'PLATON (Spek, 2009)'
_computing_publication_material     'PLATON (Spek, 2009)'
loop_
    _atom_site_type_symbol
    _atom_site_label
    _atom_site_fract_x
    _atom_site_fract_y
    _atom_site_fract_z
    _atom_site_U_iso_or_equiv
    _atom_site_adp_type
    _atom_site_calc_flag
    _atom_site_refinement_flags
    _atom_site_occupancy
    _atom_site_disorder_assembly
    _atom_site_disorder_group
    O O1 0.76671(15) 0.58027(10) 0.03742(8) 0.0334(3) Uani d D 1 . .
    O O2 0.77042(15) 0.69496(9) -0.07886(8) 0.0328(3) Uani d . 1 . .
    O O3 0.26995(15) 0.16295(9) 0.48714(9) 0.0323(3) Uani d D 1 . .
    O O4 0.23015(14) 0.28364(9) 0.37667(8) 0.0312(3) Uani d . 1 . .
    N N1 0.69956(18) 0.49939(14) -0.35303(11) 0.0306(4) Uani d . 1 . .
    N N2 0.81019(17) 0.73452(11) 0.13170(10) 0.0281(3) Uani d . 1 . .
    N N3 0.7482(2) 1.31954(12) 0.50754(11) 0.0374(4) Uani d . 1 . .
    N N4 0.28039(18) 0.06579(14) 0.08726(11) 0.0305(4) Uani d . 1 . .
    N N5 0.77629(17) 0.10653(11) 0.02344(10) 0.0299(4) Uani d . 1 . .
    N N6 0.76549(16) 0.67214(11) 0.41027(10) 0.0261(3) Uani d . 1 . .
    C C1 0.75649(18) 0.60925(13) -0.04865(12) 0.0230(4) Uani d . 1 . .
    C C2 0.72593(18) 0.52804(13) -0.10732(12) 0.0225(4) Uani d . 1 . .
    C C3 0.73369(18) 0.54740(13) -0.20172(12) 0.0226(4) Uani d . 1 . .
    H H3C 0.7591 0.6100 -0.2264 0.027 Uiso calc R 1 . .
    C C4 0.70458(18) 0.47598(13) -0.26121(12) 0.0238(4) Uani d . 1 . .
    C C5 0.67203(19) 0.38323(13) -0.22244(13) 0.0254(4) Uani d . 1 . .
    H H5B 0.6563 0.3319 -0.2615 0.030 Uiso calc R 1 . .
    C C6 0.66242(19) 0.36513(13) -0.12816(13) 0.0277(4) Uani d . 1 . .
    H H6B 0.6380 0.3023 -0.1033 0.033 Uiso calc R 1 . .
    C C7 0.68795(19) 0.43750(13) -0.06922(13) 0.0264(4) Uani d . 1 . .
    H H7A 0.6796 0.4253 -0.0043 0.032 Uiso calc R 1 . .
    C C8 0.7001(2) 0.82631(14) 0.13950(13) 0.0314(4) Uani d . 1 . .
    H H8A 0.6139 0.8324 0.1092 0.038 Uiso calc R 1 . .
    C C9 0.7045(2) 0.91298(15) 0.18921(14) 0.0368(5) Uani d . 1 . .
    H H9A 0.6211 0.9760 0.1947 0.044 Uiso calc R 1 . .
    C C10 0.8319(2) 0.90730(15) 0.23106(14) 0.0384(5) Uani d . 1 . .
    C C11 0.9444(2) 0.81133(15) 0.22388(13) 0.0353(5) Uani d . 1 . .
    H H11A 1.0322 0.8031 0.2532 0.042 Uiso calc R 1 . .
    C C12 0.9304(2) 0.72758(14) 0.17472(13) 0.0297(4) Uani d . 1 . .
    H H12A 1.0092 0.6623 0.1712 0.036 Uiso calc R 1 . .
    C C13 0.8492(2) 1.00327(19) 0.28015(19) 0.0631(7) Uani d . 1 . .
    H H13A 0.9396 0.9800 0.3122 0.076 Uiso calc R 1 . .
    H H13B 0.8729 1.0551 0.2326 0.076 Uiso calc R 1 . .
    C C14 0.7126(2) 1.05708(17) 0.34813(16) 0.0475(6) Uani d . 1 . .
    H H14A 0.6866 1.0047 0.3945 0.057 Uiso calc R 1 . .
    H H14B 0.6229 1.0826 0.3157 0.057 Uiso calc R 1 . .
    C C15 0.7326(2) 1.15073(15) 0.39924(13) 0.0335(5) Uani d . 1 . .
    C C16 0.6186(2) 1.24545(14) 0.40946(13) 0.0326(4) Uani d . 1 . .
    H H16A 0.5313 1.2550 0.3795 0.039 Uiso calc R 1 . .
    C C17 0.6305(2) 1.32601(15) 0.46274(14) 0.0363(5) Uani d . 1 . .
    H H17A 0.5499 1.3906 0.4681 0.044 Uiso calc R 1 . .
    C C18 0.8615(2) 1.22878(15) 0.49533(13) 0.0341(5) Uani d . 1 . .
    H H18A 0.9484 1.2223 0.5251 0.041 Uiso calc R 1 . .
    C C19 0.8598(2) 1.14407(15) 0.44223(13) 0.0341(5) Uani d . 1 . .
    H H19A 0.9445 1.0818 0.4350 0.041 Uiso calc R 1 . .
    C C20 0.25604(19) 0.19120(13) 0.40181(12) 0.0242(4) Uani d . 1 . .
    C C21 0.27294(18) 0.10109(13) 0.33654(12) 0.0228(4) Uani d . 1 . .
    C C22 0.26585(18) 0.12404(13) 0.24435(12) 0.0232(4) Uani d . 1 . .
    H H22A 0.2535 0.1952 0.2242 0.028 Uiso calc R 1 . .
    C C23 0.27665(18) 0.04385(13) 0.18016(12) 0.0235(4) Uani d . 1 . .
    C C24 0.28837(19) -0.05921(13) 0.21297(13) 0.0270(4) Uani d . 1 . .
    H H24A 0.2917 -0.1145 0.1714 0.032 Uiso calc R 1 . .
    C C25 0.2952(2) -0.08156(14) 0.30540(13) 0.0301(4) Uani d . 1 . .
    H H25A 0.3038 -0.1522 0.3263 0.036 Uiso calc R 1 . .
    C C26 0.28984(19) -0.00229(13) 0.36817(13) 0.0268(4) Uani d . 1 . .
    H H26A 0.2975 -0.0184 0.4312 0.032 Uiso calc R 1 . .
    C C27 0.8959(2) 0.14566(14) 0.03144(13) 0.0313(4) Uani d . 1 . .
    H H27A 0.9958 0.1120 -0.0034 0.038 Uiso calc R 1 . .
    C C28 0.8827(2) 0.23233(13) 0.08754(12) 0.0280(4) Uani d . 1 . .
    H H28A 0.9720 0.2566 0.0904 0.034 Uiso calc R 1 . .
    C C29 0.73906(19) 0.28338(13) 0.13937(12) 0.0227(4) Uani d . 1 . .
    C C30 0.6147(2) 0.24242(13) 0.13143(12) 0.0264(4) Uani d . 1 . .
    H H30A 0.5137 0.2739 0.1661 0.032 Uiso calc R 1 . .
    C C31 0.6377(2) 0.15652(14) 0.07347(13) 0.0284(4) Uani d . 1 . .
    H H31A 0.5501 0.1312 0.0687 0.034 Uiso calc R 1 . .
    C C32 0.71112(19) 0.38225(13) 0.19731(12) 0.0243(4) Uani d . 1 . .
    H H32A 0.6204 0.3855 0.2477 0.029 Uiso calc R 1 . .
    H H32B 0.6829 0.4448 0.1577 0.029 Uiso calc R 1 . .
    C C33 0.84736(19) 0.39114(13) 0.24075(13) 0.0282(4) Uani d . 1 . .
    H H33A 0.8779 0.3278 0.2790 0.034 Uiso calc R 1 . .
    H H33B 0.9373 0.3905 0.1904 0.034 Uiso calc R 1 . .
    C C34 0.81443(18) 0.48966(13) 0.30095(12) 0.0230(4) Uani d . 1 . .
    C C35 0.69101(19) 0.57861(13) 0.29678(12) 0.0280(4) Uani d . 1 . .
    H H35A 0.6204 0.5786 0.2560 0.034 Uiso calc R 1 . .
    C C36 0.6707(2) 0.66686(13) 0.35164(12) 0.0277(4) Uani d . 1 . .
    H H36A 0.5854 0.7267 0.3476 0.033 Uiso calc R 1 . .
    C C37 0.8843(2) 0.58632(13) 0.41499(12) 0.0287(4) Uani d . 1 . .
    H H37A 0.9527 0.5884 0.4565 0.034 Uiso calc R 1 . .
    C C38 0.9119(2) 0.49513(13) 0.36243(12) 0.0265(4) Uani d . 1 . .
    H H38A 0.9975 0.4361 0.3683 0.032 Uiso calc R 1 . .
    H H1C 0.785(2) 0.6290(10) 0.0663(12) 0.040 Uiso d D 1 . .
    H H3A 0.268(2) 0.2174(9) 0.5172(12) 0.040 Uiso d D 1 . .
    H H1A 0.731(2) 0.5562(16) -0.3754(13) 0.034(5) Uiso d . 1 . .
    H H1B 0.714(2) 0.4461(15) -0.3921(14) 0.036(5) Uiso d . 1 . .
    H H4A 0.252(2) 0.1339(18) 0.0720(15) 0.051(7) Uiso d . 1 . .
    H H4B 0.256(2) 0.0199(16) 0.0528(14) 0.044(6) Uiso d . 1 . .
loop_
    _atom_site_aniso_label
    _atom_site_aniso_U_11
    _atom_site_aniso_U_22
    _atom_site_aniso_U_33
    _atom_site_aniso_U_12
    _atom_site_aniso_U_13
    _atom_site_aniso_U_23
    O1 0.0541(8) 0.0295(7) 0.0231(8) -0.0198(6) -0.0098(6) -0.0049(6)
    O2 0.0516(8) 0.0259(7) 0.0270(7) -0.0185(6) -0.0100(6) -0.0021(6)
    O3 0.0530(8) 0.0223(7) 0.0236(8) -0.0093(6) -0.0118(6) -0.0049(6)
    O4 0.0489(8) 0.0192(7) 0.0268(7) -0.0078(6) -0.0110(6) -0.0042(5)
    N1 0.0430(9) 0.0253(9) 0.0265(10) -0.0107(8) -0.0106(7) -0.0061(8)
    N2 0.0338(8) 0.0304(9) 0.0207(8) -0.0117(7) -0.0011(7) -0.0057(7)
    N3 0.0517(10) 0.0340(10) 0.0277(9) -0.0169(8) -0.0006(8) -0.0077(7)
    N4 0.0430(10) 0.0251(9) 0.0262(10) -0.0120(8) -0.0078(7) -0.0087(8)
    N5 0.0357(9) 0.0276(8) 0.0292(9) -0.0113(7) -0.0076(7) -0.0067(7)
    N6 0.0342(8) 0.0240(8) 0.0203(8) -0.0078(6) -0.0046(7) -0.0050(6)
    C1 0.0234(8) 0.0217(9) 0.0228(10) -0.0052(7) -0.0018(7) -0.0050(8)
    C2 0.0211(8) 0.0202(9) 0.0251(10) -0.0032(7) -0.0035(7) -0.0061(7)
    C3 0.0231(8) 0.0177(9) 0.0267(10) -0.0047(7) -0.0039(7) -0.0047(7)
    C4 0.0199(8) 0.0225(9) 0.0273(11) -0.0005(7) -0.0064(7) -0.0072(8)
    C5 0.0243(9) 0.0178(9) 0.0350(12) -0.0030(7) -0.0102(8) -0.0093(8)
    C6 0.0287(9) 0.0188(9) 0.0369(12) -0.0075(7) -0.0069(8) -0.0024(8)
    C7 0.0296(9) 0.0234(10) 0.0262(10) -0.0067(7) -0.0047(8) -0.0034(8)
    C8 0.0345(10) 0.0334(11) 0.0296(11) -0.0109(8) -0.0112(8) -0.0020(9)
    C9 0.0321(10) 0.0301(11) 0.0476(13) -0.0047(8) -0.0093(9) -0.0105(9)
    C10 0.0310(10) 0.0368(11) 0.0473(13) -0.0073(8) -0.0060(9) -0.0197(10)
    C11 0.0265(9) 0.0409(12) 0.0397(12) -0.0073(8) -0.0089(9) -0.0146(9)
    C12 0.0265(9) 0.0288(10) 0.0325(11) -0.0063(8) -0.0015(8) -0.0097(8)
    C13 0.0382(12) 0.0631(16) 0.087(2) -0.0124(11) -0.0032(12) -0.0452(14)
    C14 0.0461(12) 0.0530(14) 0.0454(14) -0.0181(11) -0.0027(11) -0.0187(11)
    C15 0.0413(11) 0.0320(11) 0.0293(11) -0.0122(9) -0.0067(9) -0.0071(9)
    C16 0.0329(10) 0.0339(11) 0.0343(12) -0.0131(8) -0.0084(8) 0.0014(9)
    C17 0.0359(10) 0.0294(11) 0.0380(12) -0.0060(8) 0.0044(9) -0.0039(9)
    C18 0.0396(11) 0.0377(11) 0.0309(11) -0.0179(9) -0.0094(9) -0.0028(9)
    C19 0.0353(10) 0.0295(10) 0.0356(12) -0.0058(8) -0.0044(9) -0.0064(9)
    C20 0.0270(9) 0.0228(10) 0.0233(11) -0.0065(7) -0.0057(8) -0.0042(8)
    C21 0.0221(8) 0.0208(9) 0.0260(10) -0.0063(7) -0.0039(7) -0.0051(7)
    C22 0.0228(8) 0.0205(9) 0.0272(10) -0.0070(7) -0.0040(7) -0.0056(7)
    C23 0.0204(8) 0.0242(10) 0.0263(11) -0.0069(7) -0.0029(7) -0.0079(8)
    C24 0.0271(9) 0.0225(9) 0.0316(11) -0.0065(7) -0.0039(8) -0.0116(8)
    C25 0.0324(10) 0.0196(9) 0.0381(12) -0.0068(8) -0.0055(8) -0.0037(8)
    C26 0.0313(9) 0.0223(9) 0.0267(11) -0.0060(7) -0.0061(8) -0.0023(8)
    C27 0.0312(10) 0.0315(10) 0.0312(11) -0.0091(8) -0.0024(8) -0.0111(8)
    C28 0.0272(9) 0.0282(10) 0.0316(11) -0.0114(7) -0.0052(8) -0.0075(8)
    C29 0.0295(9) 0.0205(9) 0.0199(10) -0.0071(7) -0.0082(7) 0.0002(7)
    C30 0.0263(9) 0.0247(9) 0.0286(11) -0.0068(7) -0.0056(8) -0.0025(8)
    C31 0.0293(9) 0.0279(10) 0.0326(11) -0.0114(8) -0.0115(8) -0.0018(8)
    C32 0.0284(9) 0.0216(9) 0.0229(10) -0.0066(7) -0.0034(7) -0.0050(7)
    C33 0.0260(9) 0.0270(10) 0.0314(11) -0.0070(7) -0.0027(8) -0.0125(8)
    C34 0.0237(9) 0.0251(9) 0.0208(10) -0.0098(7) 0.0004(7) -0.0050(7)
    C35 0.0257(9) 0.0300(10) 0.0296(11) -0.0063(7) -0.0080(8) -0.0088(8)
    C36 0.0298(9) 0.0257(10) 0.0256(10) -0.0029(7) -0.0055(8) -0.0061(8)
    C37 0.0374(10) 0.0281(10) 0.0218(10) -0.0069(8) -0.0101(8) -0.0050(8)
    C38 0.0302(9) 0.0242(9) 0.0242(10) -0.0048(7) -0.0058(8) -0.0028(8)
_geom_special_details
;
 All esds (except the esd in the dihedral angle between two l.s. planes)
 are estimated using the full covariance matrix.  The cell esds are taken
 into account individually in the estimation of esds in distances, angles
 and torsion angles; correlations between esds in cell parameters are only
 used when they are defined by crystal symmetry.  An approximate (isotropic)
 treatment of cell esds is used for estimating esds involving l.s. planes.
;
loop_
    _geom_bond_atom_site_label_1
    _geom_bond_atom_site_label_2
    _geom_bond_site_symmetry_2
    _geom_bond_distance
    _geom_bond_publ_flag
    O1 C1 . 1.316(2) ?
    O1 H1C . 0.843(16) ?
    O2 C1 . 1.2192(19) ?
    O3 C20 . 1.309(2) ?
    O3 H3A . 0.842(14) ?
    O4 C20 . 1.2245(19) ?
    N1 C4 . 1.374(2) ?
    N1 H1A . 0.89(2) ?
    N1 H1B . 0.881(19) ?
    N2 C8 . 1.330(2) ?
    N2 C12 . 1.335(2) ?
    N3 C17 . 1.332(2) ?
    N3 C18 . 1.335(2) ?
    N4 C23 . 1.376(2) ?
    N4 H4A . 0.89(2) ?
    N4 H4B . 0.889(19) ?
    N5 C31 . 1.337(2) ?
    N5 C27 . 1.338(2) ?
    N6 C36 . 1.335(2) ?
    N6 C37 . 1.339(2) ?
    C1 C2 . 1.497(2) ?
    C2 C3 . 1.388(2) ?
    C2 C7 . 1.389(2) ?
    C3 C4 . 1.401(2) ?
    C3 H3C . 0.9500 ?
    C4 C5 . 1.400(2) ?
    C5 C6 . 1.383(3) ?
    C5 H5B . 0.9500 ?
    C6 C7 . 1.390(2) ?
    C6 H6B . 0.9500 ?
    C7 H7A . 0.9500 ?
    C8 C9 . 1.378(2) ?
    C8 H8A . 0.9500 ?
    C9 C10 . 1.385(2) ?
    C9 H9A . 0.9500 ?
    C10 C11 . 1.380(3) ?
    C10 C13 . 1.521(3) ?
    C11 C12 . 1.374(2) ?
    C11 H11A . 0.9500 ?
    C12 H12A . 0.9500 ?
    C13 C14 . 1.462(3) ?
    C13 H13A . 0.9900 ?
    C13 H13B . 0.9900 ?
    C14 C15 . 1.521(3) ?
    C14 H14A . 0.9900 ?
    C14 H14B . 0.9900 ?
    C15 C16 . 1.374(3) ?
    C15 C19 . 1.391(2) ?
    C16 C17 . 1.367(2) ?
    C16 H16A . 0.9500 ?
    C17 H17A . 0.9500 ?
    C18 C19 . 1.377(2) ?
    C18 H18A . 0.9500 ?
    C19 H19A . 0.9500 ?
    C20 C21 . 1.497(2) ?
    C21 C22 . 1.382(2) ?
    C21 C26 . 1.391(2) ?
    C22 C23 . 1.401(2) ?
    C22 H22A . 0.9500 ?
    C23 C24 . 1.398(2) ?
    C24 C25 . 1.383(3) ?
    C24 H24A . 0.9500 ?
    C25 C26 . 1.391(2) ?
    C25 H25A . 0.9500 ?
    C26 H26A . 0.9500 ?
    C27 C28 . 1.386(2) ?
    C27 H27A . 0.9500 ?
    C28 C29 . 1.383(2) ?
    C28 H28A . 0.9500 ?
    C29 C30 . 1.392(2) ?
    C29 C32 . 1.505(2) ?
    C30 C31 . 1.375(2) ?
    C30 H30A . 0.9500 ?
    C31 H31A . 0.9500 ?
    C32 C33 . 1.518(2) ?
    C32 H32A . 0.9900 ?
    C32 H32B . 0.9900 ?
    C33 C34 . 1.513(2) ?
    C33 H33A . 0.9900 ?
    C33 H33B . 0.9900 ?
    C34 C38 . 1.386(2) ?
    C34 C35 . 1.388(2) ?
    C35 C36 . 1.377(2) ?
    C35 H35A . 0.9500 ?
    C36 H36A . 0.9500 ?
    C37 C38 . 1.378(2) ?
    C37 H37A . 0.9500 ?
    C38 H38A . 0.9500 ?
loop_
    _geom_angle_atom_site_label_1
    _geom_angle_atom_site_label_2
    _geom_angle_atom_site_label_3
    _geom_angle_site_symmetry_1
    _geom_angle_site_symmetry_3
    _geom_angle
    _geom_angle_publ_flag
    C1 O1 H1C . . 109.6(14) ?
    C20 O3 H3A . . 107.9(14) ?
    C4 N1 H1A . . 117.4(12) ?
    C4 N1 H1B . . 117.8(12) ?
    H1A N1 H1B . . 117.4(18) ?
    C8 N2 C12 . . 117.35(14) ?
    C17 N3 C18 . . 115.91(15) ?
    C23 N4 H4A . . 117.2(14) ?
    C23 N4 H4B . . 117.1(13) ?
    H4A N4 H4B . . 116.4(19) ?
    C31 N5 C27 . . 116.04(14) ?
    C36 N6 C37 . . 117.17(14) ?
    O2 C1 O1 . . 123.33(15) ?
    O2 C1 C2 . . 122.23(16) ?
    O1 C1 C2 . . 114.44(15) ?
    C3 C2 C7 . . 120.77(15) ?
    C3 C2 C1 . . 117.48(15) ?
    C7 C2 C1 . . 121.74(16) ?
    C2 C3 C4 . . 121.01(16) ?
    C2 C3 H3C . . 119.5 ?
    C4 C3 H3C . . 119.5 ?
    N1 C4 C5 . . 121.39(15) ?
    N1 C4 C3 . . 120.93(16) ?
    C5 C4 C3 . . 117.57(16) ?
    C6 C5 C4 . . 121.08(15) ?
    C6 C5 H5B . . 119.5 ?
    C4 C5 H5B . . 119.5 ?
    C5 C6 C7 . . 120.99(17) ?
    C5 C6 H6B . . 119.5 ?
    C7 C6 H6B . . 119.5 ?
    C2 C7 C6 . . 118.52(17) ?
    C2 C7 H7A . . 120.7 ?
    C6 C7 H7A . . 120.7 ?
    N2 C8 C9 . . 123.44(16) ?
    N2 C8 H8A . . 118.3 ?
    C9 C8 H8A . . 118.3 ?
    C8 C9 C10 . . 119.32(17) ?
    C8 C9 H9A . . 120.3 ?
    C10 C9 H9A . . 120.3 ?
    C11 C10 C9 . . 116.86(16) ?
    C11 C10 C13 . . 121.56(17) ?
    C9 C10 C13 . . 121.56(18) ?
    C12 C11 C10 . . 120.48(16) ?
    C12 C11 H11A . . 119.8 ?
    C10 C11 H11A . . 119.8 ?
    N2 C12 C11 . . 122.48(16) ?
    N2 C12 H12A . . 118.8 ?
    C11 C12 H12A . . 118.8 ?
    C14 C13 C10 . . 114.94(18) ?
    C14 C13 H13A . . 108.5 ?
    C10 C13 H13A . . 108.5 ?
    C14 C13 H13B . . 108.5 ?
    C10 C13 H13B . . 108.5 ?
    H13A C13 H13B . . 107.5 ?
    C13 C14 C15 . . 114.66(17) ?
    C13 C14 H14A . . 108.6 ?
    C15 C14 H14A . . 108.6 ?
    C13 C14 H14B . . 108.6 ?
    C15 C14 H14B . . 108.6 ?
    H14A C14 H14B . . 107.6 ?
    C16 C15 C19 . . 116.69(16) ?
    C16 C15 C14 . . 120.43(17) ?
    C19 C15 C14 . . 122.78(17) ?
    C17 C16 C15 . . 120.10(17) ?
    C17 C16 H16A . . 119.9 ?
    C15 C16 H16A . . 119.9 ?
    N3 C17 C16 . . 124.04(18) ?
    N3 C17 H17A . . 118.0 ?
    C16 C17 H17A . . 118.0 ?
    N3 C18 C19 . . 123.90(17) ?
    N3 C18 H18A . . 118.1 ?
    C19 C18 H18A . . 118.1 ?
    C18 C19 C15 . . 119.26(17) ?
    C18 C19 H19A . . 120.4 ?
    C15 C19 H19A . . 120.4 ?
    O4 C20 O3 . . 123.30(15) ?
    O4 C20 C21 . . 122.09(15) ?
    O3 C20 C21 . . 114.61(15) ?
    C22 C21 C26 . . 120.79(15) ?
    C22 C21 C20 . . 118.06(15) ?
    C26 C21 C20 . . 121.11(15) ?
    C21 C22 C23 . . 120.95(16) ?
    C21 C22 H22A . . 119.5 ?
    C23 C22 H22A . . 119.5 ?
    N4 C23 C24 . . 121.30(15) ?
    N4 C23 C22 . . 120.70(16) ?
    C24 C23 C22 . . 117.97(16) ?
    C25 C24 C23 . . 120.70(15) ?
    C25 C24 H24A . . 119.7 ?
    C23 C24 H24A . . 119.7 ?
    C24 C25 C26 . . 121.05(17) ?
    C24 C25 H25A . . 119.5 ?
    C26 C25 H25A . . 119.5 ?
    C25 C26 C21 . . 118.46(16) ?
    C25 C26 H26A . . 120.8 ?
    C21 C26 H26A . . 120.8 ?
    N5 C27 C28 . . 123.95(17) ?
    N5 C27 H27A . . 118.0 ?
    C28 C27 H27A . . 118.0 ?
    C29 C28 C27 . . 119.67(15) ?
    C29 C28 H28A . . 120.2 ?
    C27 C28 H28A . . 120.2 ?
    C28 C29 C30 . . 116.43(15) ?
    C28 C29 C32 . . 123.50(14) ?
    C30 C29 C32 . . 119.95(15) ?
    C31 C30 C29 . . 120.15(16) ?
    C31 C30 H30A . . 119.9 ?
    C29 C30 H30A . . 119.9 ?
    N5 C31 C30 . . 123.75(15) ?
    N5 C31 H31A . . 118.1 ?
    C30 C31 H31A . . 118.1 ?
    C29 C32 C33 . . 115.58(14) ?
    C29 C32 H32A . . 108.4 ?
    C33 C32 H32A . . 108.4 ?
    C29 C32 H32B . . 108.4 ?
    C33 C32 H32B . . 108.4 ?
    H32A C32 H32B . . 107.4 ?
    C34 C33 C32 . . 114.45(14) ?
    C34 C33 H33A . . 108.6 ?
    C32 C33 H33A . . 108.6 ?
    C34 C33 H33B . . 108.6 ?
    C32 C33 H33B . . 108.6 ?
    H33A C33 H33B . . 107.6 ?
    C38 C34 C35 . . 116.73(15) ?
    C38 C34 C33 . . 120.09(15) ?
    C35 C34 C33 . . 123.16(14) ?
    C36 C35 C34 . . 120.06(15) ?
    C36 C35 H35A . . 120.0 ?
    C34 C35 H35A . . 120.0 ?
    N6 C36 C35 . . 123.04(16) ?
    N6 C36 H36A . . 118.5 ?
    C35 C36 H36A . . 118.5 ?
    N6 C37 C38 . . 123.11(15) ?
    N6 C37 H37A . . 118.4 ?
    C38 C37 H37A . . 118.4 ?
    C37 C38 C34 . . 119.88(16) ?
    C37 C38 H38A . . 120.1 ?
    C34 C38 H38A . . 120.1 ?
loop_
    _geom_hbond_atom_site_label_D
    _geom_hbond_atom_site_label_H
    _geom_hbond_atom_site_label_A
    _geom_hbond_site_symmetry_A
    _geom_hbond_distance_DH
    _geom_hbond_distance_HA
    _geom_hbond_distance_DA
    _geom_hbond_angle_DHA
    _geom_hbond_publ_flag
    O1 H1C N2 . 0.843(16) 1.788(15) 2.6294(19) 176.1(17) y
    O3 H3A N6 2_666 0.842(14) 1.745(14) 2.5790(19) 170.5(18) y
    N1 H1A O4 2_665 0.89(2) 2.21(2) 3.061(2) 158.6(17) y
    N1 H1B N3 1_544 0.882(19) 2.17(2) 3.048(2) 177.8(19) y
    N4 H4A O2 2_665 0.89(2) 2.19(2) 3.035(2) 157.6(18) y
    N4 H4B N5 2_655 0.89(2) 2.13(2) 3.017(2) 171.9(17) y
    C3 H3C O4 2_665 0.95 2.56 3.353(2) 141 y
    C22 H22A O2 2_665 0.95 2.54 3.327(2) 141 y
    C28 H28A O2 2_765 0.95 2.55 3.492(2) 172 y
    C38 H38A O4 1_655 0.95 2.50 3.448(2) 177 y
    C12 H12A Cg5 2_765 0.95 2.67 3.5510(18) 154 y
data_global
_journal_date_recd_electronic     2010-03-25
_journal_date_accepted     2010-04-19
_journal_name_full     'Acta Crystallographica, Section E'
_journal_year     2010
_journal_volume     66
_journal_issue      5
_journal_page_first     o1138
_journal_page_last     o1138
_journal_paper_category     QO
_journal_coeditor_code     XU2742
_publ_contact_author_name     'Shie Fu Lush'
_publ_contact_author_address
;
Department of Medical Laboratory Science Biotechnology
Yuanpei University
No.306, Yuanpei St., HsinChu
Taiwan 30015, R.O.C
;
_publ_contact_author_email     'lush@mail.ypu.edu.tw'
_publ_contact_author_fax     '8863 610 2327'
_publ_contact_author_phone     '8863 538 1183 ext 8183 '
_publ_section_title
;
3-Aminobenzoic acid--1,2-bis(4-pyridyl)ethane (1/1)
;
loop_
    _publ_author_name
    _publ_author_address
    'Shen, Fwu Ming'
;
Department of Biotechnology
Yuanpei University
HsinChu
Taiwan 30015
People's Republic of China
;
    'Lush, Shie Fu'
;
Department of Medical Laboratory Science Biotechnology
Yuanpei University
HsinChu
Taiwan 30015
People's Republic of China
;
