# Supplementary material for: 3-Amino­benzoic acid–1,2-bis­(4-pyrid­yl)ethane (1/1)
Source: Acta Crystallogr Sect E Struct Rep Online. 2010 Apr 24;66(Pt 5):o1138. doi: 10.1107/S1600536810014261 (PMC2979085; doi:10.1107/S1600536810014261)
Supplement: Supplementary file 2 [file e-66-o1138-Isup2.hkl]

#
# h,k,l, Fc-squared, Fo-squared, sigma(Fo-squared) and status flag
#
data_I
_shelx_title ' 909 in P-1'
_shelx_refln_list_code          4
_shelx_F_calc_maximum      175.95
_exptl_crystal_F_000       680.00
_reflns_d_resolution_high  0.8255
 
loop_
 _symmetry_equiv_pos_as_xyz
 'x, y, z'
 '-x, -y, -z'
 
_cell_length_a     9.0430
_cell_length_b    13.0565
_cell_length_c    14.6300
_cell_angle_alpha  88.172
_cell_angle_beta   79.366
_cell_angle_gamma  74.506
 
_shelx_F_squared_multiplier     1.000
 
loop_
 _refln_index_h
 _refln_index_k
 _refln_index_l
 _refln_F_squared_calc
 _refln_F_squared_meas
 _refln_F_squared_sigma
 _refln_observed_status
   3   0   0     5543.72     5124.74     24.96 o
   4   0   0     3323.55     3393.23     46.16 o
   5   0   0     3492.23     3380.02     11.65 o
   6   0   0      682.86      689.34      9.11 o
   7   0   0      632.99      610.30      7.21 o
   8   0   0       79.95       73.38      5.21 o
   9   0   0      319.46      326.18     10.64 o
  10   0   0        0.95        1.42     10.06 o
 -10   1   0        2.08        4.51      8.82 o
  -9   1   0      361.69      359.39     13.23 o
  -8   1   0       10.09        4.77      5.44 o
  -7   1   0      371.74      370.32      8.24 o
  -6   1   0        7.03        4.51      5.12 o
  -5   1   0     1425.04     1571.90     12.86 o
  -4   1   0        0.53        3.32      3.70 o
  -3   1   0     5294.00     5270.46     45.45 o
  -2   1   0     1092.16     1022.92      6.42 o
  -1   1   0      467.82      519.07      6.23 o
   1   1   0      186.48      187.85      2.23 o
   2   1   0     1018.84      967.51      5.82 o
   3   1   0     5368.00     5057.14     37.70 o
   4   1   0      154.72      163.18      3.26 o
   5   1   0     3458.94     3362.21      9.40 o
   6   1   0      202.20      189.60      3.76 o
   7   1   0      263.23      265.08      6.06 o
   8   1   0       45.24       45.65      5.50 o
   9   1   0       64.55       75.05      8.50 o
  10   1   0        0.31        4.41     10.34 o
  -9   2   0      107.86       90.95      9.10 o
  -8   2   0        0.02        3.81      8.97 o
  -7   2   0     1618.38     1616.50     28.02 o
  -6   2   0        0.54        4.42      5.70 o
  -5   2   0     1947.19     1883.14     14.57 o
  -4   2   0     1675.67     1720.74     10.08 o
  -3   2   0      440.43      377.73      4.67 o
  -2   2   0     7221.22     7007.27     54.21 o
  -1   2   0      158.74      163.32      4.83 o
   0   2   0       27.52       24.73      3.39 o
   1   2   0       90.83       83.80      6.01 o
   2   2   0        4.91        0.98      1.69 o
   3   2   0     1394.16     1247.40      7.22 o
   4   2   0       68.11       64.55      2.72 o
   5   2   0     1384.09     1337.13     12.99 o
   6   2   0      845.36      793.00      5.72 o
   7   2   0      255.66      252.23      4.48 o
   8   2   0     1392.84     1423.75     15.06 o
   9   2   0       42.86       51.28      7.91 o
  10   2   0      528.48      473.83     12.33 o
  -9   3   0      343.68      323.83     11.07 o
  -8   3   0      103.20       94.40      6.95 o
  -7   3   0      912.34      921.33     15.81 o
  -6   3   0        0.03        0.24      5.86 o
  -5   3   0      513.94      525.88     11.25 o
  -4   3   0        2.17        0.10      4.11 o
  -3   3   0       10.99        5.49      4.06 o
  -2   3   0      197.59      241.11      4.42 o
  -1   3   0      199.41      203.80      9.29 o
   0   3   0      190.39      160.35      5.13 o
   1   3   0      910.39      853.31      8.27 o
   2   3   0       50.91       42.41      1.97 o
   3   3   0       13.96       14.38      2.26 o
   4   3   0       87.01       89.32      2.38 o
   5   3   0      238.23      284.17      4.03 o
   6   3   0      303.52      322.24      4.06 o
   7   3   0      192.25      191.77      6.42 o
   8   3   0       92.56       76.67      4.82 o
   9   3   0       24.02       17.62      7.46 o
  10   3   0        0.67        0.10     15.68 o
  -9   4   0      140.05      123.14      9.85 o
  -8   4   0       77.98       76.30      7.11 o
  -7   4   0       37.45       27.80      6.08 o
  -6   4   0        2.10        7.23      5.51 o
  -5   4   0       91.93       93.17      6.40 o
  -4   4   0      452.64      516.50      5.88 o
  -3   4   0        0.25        0.00      3.54 o
  -2   4   0     1699.57     1717.50     44.86 o
  -1   4   0       75.88      109.07      6.33 o
   0   4   0      255.89      229.66      6.36 o
   1   4   0      389.83      288.50      4.59 o
   2   4   0      106.43       93.71      2.30 o
   3   4   0     1365.84     1323.58      9.96 o
   4   4   0       25.21       28.92      3.90 o
   5   4   0     1007.16     1103.50     14.67 o
   6   4   0       80.05       78.74      2.87 o
   7   4   0      117.62      131.64      6.53 o
   8   4   0        0.07        0.00      8.69 o
   9   4   0       39.72       40.33      9.60 o
  10   4   0       40.20       46.69     10.81 o
  -8   5   0        0.47        0.00      9.07 o
  -7   5   0        9.37        5.27      6.25 o
  -6   5   0      140.88      135.70      6.65 o
  -5   5   0       38.51       32.32      6.34 o
  -4   5   0      676.57      742.56      6.66 o
  -3   5   0       16.42       20.64      2.94 o
  -2   5   0     1906.49     2169.94     28.91 o
  -1   5   0      197.48      220.65     11.57 o
   0   5   0      845.12      974.74     27.72 o
   1   5   0       89.43      111.22      3.48 o
   2   5   0      599.46      715.31      4.09 o
   3   5   0       61.90       79.39      2.81 o
   4   5   0      843.76      915.96      5.12 o
   5   5   0       83.07       79.12      2.87 o
   6   5   0       81.41       77.51      3.99 o
   7   5   0       65.06       64.87      4.63 o
   8   5   0       90.47       99.41      9.51 o
   9   5   0        0.71        0.00      9.07 o
  10   5   0        7.46        7.86     10.21 o
  -8   6   0        2.69        3.12      6.85 o
  -7   6   0       64.84       64.86      6.88 o
  -6   6   0        2.45        6.40      6.03 o
  -5   6   0        0.47        1.09      8.07 o
  -4   6   0        3.03        2.77      3.36 o
  -3   6   0      186.28      191.93      6.57 o
  -2   6   0        5.22        3.18      6.27 o
  -1   6   0      466.35      459.88     13.37 o
   0   6   0       24.65       33.40      3.05 o
   1   6   0      383.10      403.39      5.52 o
   2   6   0        5.13        5.61      2.14 o
   3   6   0       44.67       38.86      4.01 o
   4   6   0        4.61        9.11      2.48 o
   5   6   0      130.13      126.53      3.11 o
   6   6   0       15.00       14.59      3.11 o
   7   6   0        6.64        6.22      4.27 o
   8   6   0       14.36       14.09      8.14 o
   9   6   0        2.53        0.00      8.88 o
  10   6   0       49.04       51.18     10.44 o
  -8   7   0       69.29       87.78      8.08 o
  -7   7   0       39.67       49.61      7.07 o
  -6   7   0       81.34       92.81      6.92 o
  -5   7   0       92.51       94.33      6.46 o
  -4   7   0      128.92      115.47      7.15 o
  -3   7   0      270.13      273.75      9.12 o
  -2   7   0      251.20      241.55      7.89 o
  -1   7   0      564.56      553.56     14.22 o
   0   7   0      168.24      160.81      7.76 o
   1   7   0      139.34      157.73      4.46 o
   2   7   0        0.26        0.55      1.67 o
   3   7   0      225.87      196.81      7.03 o
   4   7   0       48.95       49.06      3.07 o
   5   7   0       41.17       38.42      3.10 o
   6   7   0      156.83      138.86      3.76 o
   7   7   0        9.83       23.36      4.34 o
   8   7   0       90.06       89.65      8.70 o
   9   7   0        0.43        5.62      8.54 o
  10   7   0      120.25      156.47     11.14 o
  -7   8   0        5.76        4.16      6.84 o
  -6   8   0      178.04      176.24      7.78 o
  -5   8   0       58.93       54.71      7.30 o
  -4   8   0      568.42      573.22     13.03 o
  -3   8   0      150.69      156.31      8.82 o
  -2   8   0      399.40      407.25      9.52 o
  -1   8   0      377.56      377.80      8.62 o
   0   8   0        7.42        6.97      6.60 o
   1   8   0       74.07       66.96      3.81 o
   2   8   0      111.71       93.63      4.71 o
   3   8   0      265.62      265.81      7.85 o
   4   8   0      866.21      780.73     14.46 o
   5   8   0        3.41        3.14      3.00 o
   6   8   0        1.02        0.74      5.70 o
   8   8   0       81.82       79.17     14.54 o
   9   8   0       33.60       32.64     15.08 o
  10   8   0       24.84       33.19     16.22 o
  -6   9   0       16.58        9.81      7.69 o
  -5   9   0      177.71      173.09      8.36 o
  -4   9   0      100.52       88.28      7.21 o
  -3   9   0       66.06       76.87     11.13 o
  -2   9   0       44.88       48.68      7.43 o
  -1   9   0     1114.33     1014.72     12.39 o
   0   9   0      471.08      467.00     14.63 o
   1   9   0     1047.70     1037.53     10.28 o
   2   9   0      312.20      317.06      7.95 o
   3   9   0        5.06        4.95      6.58 o
   4   9   0       46.59       37.17      4.26 o
   5   9   0       50.15       55.27      6.57 o
   6   9   0       19.93       26.01      6.53 o
   7   9   0       45.30       44.61     13.15 o
   8   9   0       37.06       39.83     13.77 o
   9   9   0      103.19      105.51     16.08 o
  -6  10   0       43.72       37.62      8.29 o
  -5  10   0        4.10        3.65      8.43 o
  -4  10   0      253.81      252.58      8.60 o
  -3  10   0      251.46      259.07      8.01 o
  -2  10   0      343.01      327.48     10.25 o
  -1  10   0      112.38      114.13      7.63 o
   0  10   0       81.75       76.06      6.44 o
   1  10   0      174.03      178.64      4.62 o
   2  10   0        0.31        1.23      4.31 o
   3  10   0       36.33       33.03      7.25 o
   4  10   0       93.43      104.03      7.85 o
   5  10   0       64.64       71.78      7.66 o
   6  10   0        0.02        0.00      7.30 o
   7  10   0      123.34      143.76     15.06 o
   8  10   0        6.65        0.63     14.16 o
   9  10   0       47.33       80.41     16.36 o
  -5  11   0        8.97       15.55      7.60 o
  -4  11   0       84.67       84.61      7.43 o
  -3  11   0      115.16      101.37      7.14 o
  -2  11   0       42.88       37.95      5.77 o
  -1  11   0       15.24        8.34      4.93 o
   0  11   0       29.10       32.64      4.04 o
   1  11   0       15.44       20.22      5.05 o
   2  11   0        5.32        6.50      4.16 o
   3  11   0        8.27       10.84      7.78 o
   4  11   0      175.86      167.74      8.91 o
   5  11   0       16.89       17.94      7.32 o
   6  11   0        0.04        0.00      6.72 o
   7  11   0      243.10      261.94     17.44 o
   8  11   0      235.60      272.83     17.80 o
   9  11   0      295.29      308.50     19.99 o
  -4  12   0       29.99       32.63      9.77 o
  -3  12   0       88.22       88.64     10.08 o
  -2  12   0       27.04       18.53      8.36 o
  -1  12   0      286.72      329.34     14.12 o
   0  12   0      299.15      338.04      9.43 o
   1  12   0      477.84      504.50      9.77 o
   2  12   0      132.14      142.48      9.78 o
   3  12   0       25.80       21.68      8.33 o
   4  12   0      325.13      330.42     15.94 o
   5  12   0       28.61       28.36      8.00 o
   6  12   0      169.84      173.98      8.99 o
   7  12   0        0.62        0.00     13.83 o
   8  12   0      163.74      170.45     17.57 o
  -3  13   0        3.59        9.81      9.22 o
  -2  13   0       48.97       48.94      9.13 o
  -1  13   0        2.10        4.48      7.43 o
   0  13   0       78.25       79.10     14.20 o
   1  13   0      150.66      169.47     14.86 o
   2  13   0       59.59       62.67      9.61 o
   3  13   0       86.58       96.89      9.74 o
   4  13   0      296.82      304.75     10.95 o
   5  13   0       37.45       35.60      8.44 o
   6  13   0      246.64      296.52     18.02 o
   7  13   0       42.80       55.24     15.50 o
   8  13   0       85.08      114.00     17.29 o
  -2  14   0       11.88        0.00     16.09 o
  -1  14   0       39.97       35.51     15.36 o
   0  14   0        0.20        0.00     13.63 o
   1  14   0      285.11      306.80     17.40 o
   2  14   0        0.02        2.17      9.25 o
   3  14   0       17.23       17.02      9.21 o
   4  14   0       13.36        9.31      9.01 o
   5  14   0      214.95      238.44     12.36 o
   6  14   0        9.57       15.84     14.98 o
   7  14   0        0.00        8.87     15.43 o
   0  15   0        0.54        2.97     14.10 o
   1  15   0        7.65        4.10     13.61 o
   2  15   0       19.61       12.56     10.09 o
   3  15   0       25.35       29.56      9.65 o
   4  15   0       48.88       59.38      9.71 o
   5  15   0       21.06       15.26      9.42 o
  -5 -15   1       27.16       52.43      9.47 o
  -4 -15   1        5.64        5.90      9.21 o
  -3 -15   1       62.60       71.76     10.52 o
  -2 -15   1       22.64       22.18     10.00 o
  -1 -15   1       82.99       76.89     15.45 o
   0 -15   1      107.85      136.86     17.49 o
  -7 -14   1        0.46       10.16     14.93 o
  -5 -14   1       27.43       19.92      8.87 o
  -4 -14   1        0.18        0.00     13.50 o
  -3 -14   1       64.55       56.82      9.84 o
  -2 -14   1       11.30       13.50      9.38 o
  -1 -14   1        4.71        4.68     13.03 o
   0 -14   1        1.92        6.43     13.77 o
   1 -14   1       17.25       18.24     14.65 o
   2 -14   1       97.37      115.87     16.80 o
  -8 -13   1        1.35        3.28     14.70 o
  -7 -13   1       15.84       25.78     15.31 o
  -6 -13   1       14.20       10.42     13.36 o
  -5 -13   1       66.86       87.26      9.03 o
  -4 -13   1      170.72      167.48     11.21 o
  -3 -13   1        1.79        1.62      8.65 o
  -2 -13   1      307.78      326.95     21.61 o
  -1 -13   1        4.03       11.44     12.97 o
   0 -13   1       18.51       29.50     13.33 o
   1 -13   1        1.34        0.00      7.47 o
   2 -13   1       11.72       21.88      8.86 o
   3 -13   1        0.51        3.18      9.00 o
  -8 -12   1       84.11       85.17     16.06 o
  -7 -12   1        9.29       13.43     13.96 o
  -6 -12   1       33.83       33.28      7.97 o
  -5 -12   1      342.48      384.76     16.14 o
  -4 -12   1       18.80       16.84      8.13 o
  -3 -12   1      353.15      391.80     11.55 o
  -2 -12   1       66.57       67.42      8.95 o
  -1 -12   1       54.99       53.53      9.07 o
   0 -12   1      890.43      863.55     50.66 o
   1 -12   1        0.89        3.91      8.93 o
   2 -12   1       73.03       85.16      9.26 o
   3 -12   1       49.64       64.18      9.55 o
   4 -12   1       23.33       15.78      9.64 o
  -9 -11   1        0.10        0.00     15.70 o
  -8 -11   1       46.26       51.71     14.71 o
  -7 -11   1        0.03        0.67     13.71 o
  -6 -11   1        9.48       12.52      7.33 o
  -5 -11   1       70.08       78.54      8.25 o
  -4 -11   1       10.34        5.92      7.62 o
  -3 -11   1       44.35       47.29      8.48 o
  -2 -11   1      549.51      553.30     18.78 o
  -1 -11   1      117.97      111.01      9.11 o
   0 -11   1      703.04      639.61     18.80 o
   1 -11   1        1.93        3.57     12.62 o
   2 -11   1      216.13      189.80      9.71 o
   3 -11   1        4.16        2.39     11.69 o
   4 -11   1       50.39       42.97      9.88 o
   5 -11   1       12.90       24.20      7.67 o
  -9 -10   1       91.71      141.53     17.47 o
  -8 -10   1       42.10       36.25     14.64 o
  -7 -10   1        5.28        1.79     13.20 o
  -6 -10   1        1.40        1.64      6.89 o
  -5 -10   1       67.51       59.52      7.75 o
  -4 -10   1      100.97       85.78      7.59 o
  -3 -10   1        0.16        2.05      2.53 o
  -2 -10   1       45.94       46.98      4.87 o
  -1 -10   1        0.00        0.27      3.52 o
   0 -10   1       13.18        9.02     11.06 o
   1 -10   1        0.03        0.30     12.16 o
   2 -10   1       67.24       61.93      8.16 o
   3 -10   1        1.65        3.99      8.40 o
   4 -10   1       14.55       10.70      8.93 o
   5 -10   1        8.93       16.12      7.39 o
   6 -10   1        7.78        5.04      7.65 o
 -10  -9   1        1.61        5.65     15.32 o
  -9  -9   1       35.36       63.48     14.90 o
  -8  -9   1       18.26       27.07     13.88 o
  -7  -9   1       31.92       37.54     10.36 o
  -6  -9   1        1.69        0.00     11.89 o
  -5  -9   1        7.58        6.85      6.49 o
  -4  -9   1       10.83        8.32      6.35 o
  -3  -9   1        0.60        1.33      2.90 o
  -2  -9   1       14.28       23.07      4.54 o
  -1  -9   1       79.08       85.47      5.07 o
   0  -9   1      105.09       78.06     16.94 o
   1  -9   1        9.10        5.72     11.04 o
   2  -9   1       12.44       16.68     11.18 o
   3  -9   1       34.78       34.08      8.27 o
   4  -9   1       10.80        9.33      8.50 o
   5  -9   1       99.76       96.68     10.03 o
   6  -9   1       22.51       29.32      7.65 o
 -10  -8   1       27.29       48.72     15.74 o
  -9  -8   1       25.43       12.63     14.40 o
  -8  -8   1       72.89       59.46     13.88 o
  -7  -8   1        7.24        3.58      6.29 o
  -6  -8   1      101.25      100.77      5.15 o
  -5  -8   1        0.22        0.00      3.24 o
  -4  -8   1     1267.98     1227.36     12.66 o
  -3  -8   1       33.03       31.05      3.35 o
  -2  -8   1     1227.00     1151.90     15.49 o
  -1  -8   1       89.65       79.75      4.10 o
   0  -8   1      192.07      157.34      9.21 o
   1  -8   1       17.77       11.24     10.14 o
   2  -8   1       22.48       20.29     10.98 o
   3  -8   1       13.54        8.52      7.40 o
   4  -8   1      155.40      173.11      9.74 o
   5  -8   1       53.36       45.43      8.98 o
   6  -8   1       33.21       34.77      7.88 o
   7  -8   1       29.98       37.49      7.17 o
 -10  -7   1        3.15        2.22     15.43 o
  -9  -7   1       35.98       30.04     14.10 o
  -8  -7   1      146.93      152.49     14.83 o
  -7  -7   1      180.43      185.11      9.75 o
  -6  -7   1      267.85      263.30      7.77 o
  -5  -7   1       41.89       41.01      3.96 o
  -4  -7   1      424.10      469.70      5.80 o
  -3  -7   1       24.48       17.40      3.18 o
  -2  -7   1       31.28       55.03      4.72 o
  -1  -7   1      226.49      263.39      5.17 o
   0  -7   1       41.69       35.89      2.58 o
   1  -7   1      504.70      535.15     14.09 o
   2  -7   1      246.68      251.90     12.06 o
   3  -7   1       76.92       65.17      7.37 o
   4  -7   1      203.01      190.98      8.86 o
   5  -7   1        6.73       10.32      6.92 o
   6  -7   1      107.67       99.19      8.09 o
   7  -7   1       85.62       92.47      7.44 o
   8  -7   1        1.58        0.24      8.01 o
 -10  -6   1       18.27       26.43     10.24 o
  -9  -6   1       13.97       21.63      9.11 o
  -8  -6   1        3.15        2.22      8.51 o
  -7  -6   1       46.98       44.29      5.30 o
  -6  -6   1      289.02      293.51      6.12 o
  -5  -6   1       54.51       61.35      3.36 o
  -4  -6   1     2153.60     2296.98     16.69 o
  -3  -6   1       10.60       15.31      3.83 o
  -2  -6   1     3467.22     3768.52     39.92 o
  -1  -6   1       33.26       37.79      7.04 o
   0  -6   1     4090.05     4465.68     34.16 o
   1  -6   1        0.19        3.71      9.55 o
   2  -6   1     2223.59     2306.13     23.26 o
   3  -6   1      228.78      207.60      8.19 o
   4  -6   1      646.85      675.65      9.61 o
   5  -6   1       77.53       74.08      6.90 o
   6  -6   1      165.85      169.78      8.33 o
   7  -6   1        4.80        7.06      6.37 o
   8  -6   1       86.76       93.86      7.53 o
 -10  -5   1        3.11        3.41     15.98 o
  -9  -5   1        9.20        5.91      9.34 o
  -8  -5   1       25.25       27.11      9.07 o
  -7  -5   1       37.04       27.91      5.01 o
  -6  -5   1      132.23      129.58      3.38 o
  -5  -5   1       55.16       60.41      3.49 o
  -4  -5   1      486.46      515.99      6.13 o
  -3  -5   1     2114.71     2123.90     12.35 o
  -2  -5   1       14.67       25.84      2.86 o
  -1  -5   1     5014.97     5102.32     53.65 o
   0  -5   1      221.40      208.88      5.44 o
   1  -5   1      670.97      633.22     21.91 o
   2  -5   1      247.03      285.85     12.04 o
   3  -5   1        3.13        2.47      8.70 o
   4  -5   1      172.88      183.22      4.49 o
   5  -5   1      186.03      179.70      7.28 o
   6  -5   1      131.86      117.18      7.46 o
   7  -5   1      141.45      137.39      7.06 o
   8  -5   1      187.61      171.72      7.87 o
   9  -5   1       28.30       27.24      8.93 o
 -10  -4   1       51.64       46.32     10.70 o
  -9  -4   1       11.94        5.97      9.42 o
  -8  -4   1       38.78       32.00      5.61 o
  -7  -4   1      125.34      141.51      7.57 o
  -6  -4   1      250.08      274.90      4.57 o
  -5  -4   1        0.95        1.95      2.58 o
  -4  -4   1        0.56        1.02      3.34 o
  -3  -4   1      897.51      942.62      5.03 o
  -2  -4   1      313.96      317.39      3.52 o
  -1  -4   1      107.43       73.35      4.09 o
   0  -4   1      713.90      669.88      9.05 o
   1  -4   1      247.30      220.54      5.29 o
   2  -4   1       62.78       70.20      9.73 o
   3  -4   1      708.83      830.65     10.32 o
   4  -4   1      191.04      197.37      5.02 o
   5  -4   1      129.72      140.38      6.42 o
   6  -4   1        5.29       12.17      6.19 o
   7  -4   1        2.12        0.00      8.03 o
   8  -4   1       32.63       31.20      6.47 o
   9  -4   1       18.30       15.57      8.57 o
 -10  -3   1       20.73        6.07     10.84 o
  -9  -3   1      548.65      593.22     14.58 o
  -8  -3   1      225.78      250.41      7.09 o
  -7  -3   1      659.97      671.36      8.45 o
  -6  -3   1       16.35       10.65      3.29 o
  -5  -3   1      756.79      787.83      5.99 o
  -4  -3   1      683.91      689.98      5.16 o
  -3  -3   1      524.65      481.31      4.45 o
  -2  -3   1      186.06      223.43      3.29 o
  -1  -3   1      539.24      641.15     11.45 o
   0  -3   1      204.97      224.52      5.46 o
   1  -3   1     3846.56     3545.61     61.74 o
   2  -3   1      208.76      194.61      2.79 o
   3  -3   1     4061.80     4262.33     58.77 o
   4  -3   1      584.31      575.13      6.75 o
   5  -3   1      328.27      354.62      9.78 o
   6  -3   1      745.26      718.28      9.71 o
   7  -3   1       19.94        9.93      6.27 o
   8  -3   1      200.46      201.40      7.38 o
   9  -3   1       10.27       17.71      8.53 o
 -10  -2   1      404.35      363.20     14.64 o
  -9  -2   1      143.63      147.59     11.31 o
  -8  -2   1      322.90      310.41      7.04 o
  -7  -2   1      529.84      531.23      7.28 o
  -6  -2   1       21.48       19.60      3.27 o
  -5  -2   1     1181.31     1163.05      7.71 o
  -4  -2   1     1137.19     1200.34      9.56 o
  -3  -2   1       46.38       35.10      2.40 o
  -2  -2   1     8139.56     7705.53     37.15 o
  -1  -2   1      269.12      286.61      9.12 o
   0  -2   1     1118.30     1033.34      5.90 o
   1  -2   1    10155.04     9590.10     50.41 o
   2  -2   1      189.67      167.31      2.92 o
   3  -2   1     2771.14     2855.89     12.33 o
   4  -2   1       21.91       18.22      3.67 o
   5  -2   1     1206.20     1241.66     12.08 o
   6  -2   1      125.87      117.24      7.27 o
   7  -2   1      274.86      290.58      9.57 o
   8  -2   1       73.25       74.29      7.09 o
   9  -2   1        9.16        6.08      8.12 o
  10  -2   1        6.32       10.94      8.75 o
 -10  -1   1        0.85       10.15     11.15 o
  -9  -1   1       17.73       17.75      8.08 o
  -8  -1   1      280.53      227.88      6.83 o
  -7  -1   1       81.05       90.89      5.86 o
  -6  -1   1      746.68      751.98      8.46 o
  -5  -1   1      423.10      414.88      4.58 o
  -4  -1   1       87.01       91.68      3.42 o
  -3  -1   1     1012.56      921.10      6.61 o
  -2  -1   1        0.92        0.57      2.21 o
  -1  -1   1        0.37       17.43      2.86 o
   1  -1   1       60.47       63.36      2.65 o
   2  -1   1       48.27       55.25      2.62 o
   3  -1   1      383.24      373.10      4.57 o
   4  -1   1      339.05      380.89      6.61 o
   5  -1   1        0.13        0.28      4.00 o
   6  -1   1      132.16      107.37      6.49 o
   7  -1   1       88.21      107.51      7.35 o
   8  -1   1      712.48      732.25     18.11 o
   9  -1   1        1.64        4.36      9.61 o
  10  -1   1        2.17        8.30      8.42 o
 -10   0   1       10.26       16.37      8.89 o
  -9   0   1       50.12       54.00      8.85 o
  -8   0   1        0.01        0.52      5.03 o
  -7   0   1      336.05      333.90      6.49 o
  -6   0   1      394.65      381.40      6.03 o
  -5   0   1     1487.06     1416.88     14.03 o
  -4   0   1     1369.70     1424.84      7.87 o
  -3   0   1     6751.58     6163.86     25.48 o
  -2   0   1     6015.91     5775.92     52.62 o
  -1   0   1      289.31      280.01      3.44 o
   2   0   1     4136.52     4054.94     30.28 o
   3   0   1     8703.51     8582.26     49.90 o
   4   0   1      444.43      472.58      5.22 o
   5   0   1      543.51      578.96      7.69 o
   6   0   1      381.94      417.17      6.74 o
   7   0   1        9.08        5.33      5.20 o
   8   0   1       74.43       62.97      4.91 o
   9   0   1        3.71        5.10      8.01 o
  10   0   1        4.34        3.70     10.79 o
 -10   1   1        0.55        9.62     11.28 o
  -9   1   1       36.74       47.61     10.53 o
  -8   1   1      209.02      222.15      6.60 o
  -7   1   1      243.45      252.72      7.44 o
  -6   1   1      402.99      386.14      7.81 o
  -5   1   1       27.72       18.34      5.09 o
  -4   1   1     1766.15     1750.20      9.04 o
  -3   1   1       20.64       26.85      3.89 o
  -2   1   1     5578.69     5310.30     42.64 o
  -1   1   1      863.97      755.45      9.50 o
   1   1   1      406.11      365.63      5.13 o
   2   1   1     1444.31     1405.21     31.79 o
   3   1   1      646.05      613.24      5.25 o
   4   1   1      515.32      576.87      6.08 o
   5   1   1      262.65      260.12      5.15 o
   6   1   1      506.38      538.86      4.61 o
   7   1   1      213.44      207.28      3.82 o
   8   1   1     1313.73     1325.51     10.25 o
   9   1   1      189.93      190.42      9.27 o
  10   1   1      347.88      318.41     11.09 o
  -9   2   1      297.03      298.36     10.94 o
  -8   2   1      430.48      444.39     10.73 o
  -7   2   1      392.24      391.63      9.17 o
  -6   2   1     1008.46     1057.60     10.97 o
  -5   2   1       41.06       31.34      5.37 o
  -4   2   1     5432.20     5633.26     26.49 o
  -3   2   1      228.07      205.86      4.89 o
  -2   2   1     4897.70     4881.41     21.83 o
  -1   2   1     1287.87     1165.84     10.34 o
   0   2   1       46.13       42.77      1.34 o
   1   2   1     1942.05     1785.22     28.22 o
   2   2   1     1142.14     1096.60     10.34 o
   3   2   1      429.93      371.59      6.29 o
   4   2   1     1418.50     1431.80     21.55 o
   5   2   1      489.84      477.29      3.93 o
   6   2   1      717.76      767.31      5.04 o
   7   2   1       35.45       37.43      3.12 o
   8   2   1      238.51      222.49      8.70 o
   9   2   1        0.49        0.00     14.24 o
  10   2   1        1.09        5.68      8.34 o
  -9   3   1       27.41       27.85      8.63 o
  -8   3   1       31.70       25.10      6.63 o
  -7   3   1        0.95        0.00      6.87 o
  -6   3   1      200.37      184.10      6.45 o
  -5   3   1       36.73       27.93      4.91 o
  -4   3   1       31.40       34.04      3.73 o
  -3   3   1       44.11       32.43      5.44 o
  -2   3   1      241.13      229.21      9.97 o
  -1   3   1       93.89      107.94      4.41 o
   0   3   1       90.80       88.79      1.97 o
   1   3   1      164.79      164.50      2.45 o
   2   3   1      244.42      233.13      5.40 o
   3   3   1      382.18      327.58      2.57 o
   4   3   1        1.20        0.07      1.38 o
   5   3   1      715.17      685.31     10.05 o
   6   3   1        6.07       12.02      1.95 o
   7   3   1      191.28      189.32      3.22 o
   8   3   1        0.32        3.04      6.56 o
   9   3   1       17.67       16.63      7.53 o
  10   3   1       34.92       44.30      9.27 o
  -9   4   1       86.23       85.01      7.78 o
  -8   4   1      173.79      160.63      7.80 o
  -7   4   1       74.97       76.72      6.55 o
  -6   4   1      316.88      326.65      7.52 o
  -5   4   1        0.16        2.32      7.23 o
  -4   4   1      248.71      255.38      4.56 o
  -3   4   1      707.76      746.49      8.83 o
  -2   4   1      216.12      246.35      7.78 o
  -1   4   1     1001.61      981.32      8.88 o
   0   4   1      373.76      331.97      2.87 o
   1   4   1      737.63      682.91      6.32 o
   2   4   1     1129.96      965.98     10.02 o
   3   4   1       65.41       55.16      2.43 o
   4   4   1     1550.37     1587.53     13.14 o
   5   4   1        8.06        8.82      1.41 o
   6   4   1      840.23      894.60      9.48 o
   7   4   1       80.55       81.96      2.26 o
   8   4   1       45.55       41.21      6.75 o
   9   4   1       21.48       22.37      7.21 o
  10   4   1        0.92        1.06      7.44 o
  -8   5   1      246.44      225.95      8.41 o
  -7   5   1        1.32        1.66      7.26 o
  -6   5   1      180.29      161.94      6.90 o
  -5   5   1        4.43        5.66      5.34 o
  -4   5   1       52.72       51.76      3.64 o
  -3   5   1        0.57        1.12      2.76 o
  -2   5   1        8.78        8.54      2.20 o
  -1   5   1       30.36       28.36      6.29 o
   0   5   1        1.28        2.19      2.00 o
   1   5   1       45.66       37.15      2.33 o
   2   5   1       61.43       79.56      3.37 o
   3   5   1        9.18       13.21      2.79 o
   4   5   1        0.39        0.00      2.76 o
   5   5   1       14.32       21.03      1.86 o
   6   5   1      173.47      153.45      7.00 o
   7   5   1       59.48       59.56      3.17 o
   8   5   1       37.10       24.08      9.63 o
   9   5   1       19.36       17.11      9.14 o
  10   5   1       60.96       64.40     10.56 o
  -8   6   1       24.14       25.21      7.31 o
  -7   6   1       29.65       34.16      6.75 o
  -6   6   1        0.02        0.22      6.10 o
  -5   6   1       12.01       15.05      5.72 o
  -4   6   1       93.59      101.43      3.79 o
  -3   6   1        0.14        2.17      2.21 o
  -2   6   1      518.27      510.86      9.16 o
  -1   6   1       74.09       76.32      6.43 o
   0   6   1     1546.88     1484.06      9.25 o
   1   6   1      239.42      263.53      5.55 o
   2   6   1     2592.26     2650.37      9.79 o
   3   6   1       61.75       57.55      4.40 o
   4   6   1      210.84      209.10      3.68 o
   5   6   1       12.76        7.86      2.47 o
   6   6   1       76.13       74.20      2.30 o
   7   6   1       46.76       44.45      7.60 o
   8   6   1        0.00        0.46     12.81 o
   9   6   1       69.54       80.77      9.76 o
  10   6   1       32.03       29.99      9.89 o
  -7   7   1       90.66       71.91      7.31 o
  -6   7   1        0.14        0.08      6.31 o
  -5   7   1       40.09       37.74      6.19 o
  -4   7   1       71.50       73.57      6.68 o
  -3   7   1       26.33       23.35      5.32 o
  -2   7   1      187.06      164.20      5.68 o
  -1   7   1        3.37        5.63      5.42 o
   0   7   1      154.12      179.86      5.01 o
   1   7   1        4.71        9.72      2.75 o
   2   7   1        1.13        3.42      1.80 o
   3   7   1       89.14       76.66      5.96 o
   4   7   1       16.71       14.49      3.56 o
   5   7   1        5.44        5.82      2.81 o
   6   7   1      121.57      115.36      3.29 o
   7   7   1        5.53        2.45      7.03 o
   8   7   1        4.51        0.00      7.69 o
   9   7   1        7.36       15.81      8.60 o
  10   7   1        7.83       15.48      9.21 o
  -7   8   1        6.77        1.18      6.96 o
  -6   8   1       16.63       16.49      6.58 o
  -5   8   1       97.78       86.86      7.53 o
  -4   8   1        3.09        0.73      8.23 o
  -3   8   1      154.73      154.50      6.75 o
  -2   8   1        4.20        5.17      4.82 o
  -1   8   1        9.35       11.39      4.13 o
   0   8   1       88.64       79.02      4.42 o
   1   8   1      163.19      178.32      3.56 o
   2   8   1      944.28      860.58     20.15 o
   3   8   1      160.57      145.97      6.79 o
   4   8   1      280.69      269.42      7.84 o
   5   8   1        6.89        6.87      5.01 o
   6   8   1      190.50      178.29      5.94 o
   7   8   1      568.91      610.07     17.45 o
   8   8   1      249.44      250.75      9.89 o
   9   8   1       73.30       76.97      9.03 o
  10   8   1      189.55      184.69     11.49 o
  -6   9   1       25.04       31.11      7.88 o
  -5   9   1      167.07      153.96      8.44 o
  -4   9   1        5.91        5.09      6.55 o
  -3   9   1       80.82       87.50      6.60 o
  -2   9   1      470.86      431.43     10.70 o
  -1   9   1       17.39       17.59      4.33 o
   0   9   1      845.97      754.63      7.90 o
   1   9   1        3.47        8.47      3.90 o
   2   9   1       42.42       48.92      2.68 o
   3   9   1      217.34      250.67     10.21 o
   4   9   1       32.86       34.70      6.22 o
   5   9   1        3.22        2.31      5.61 o
   6   9   1       83.47       84.89      5.98 o
   7   9   1       64.53       74.00     14.24 o
   8   9   1      381.47      401.77     19.07 o
   9   9   1      245.41      249.43     17.92 o
  10   9   1      289.66      344.01     20.55 o
  -6  10   1       24.25       23.79      7.83 o
  -5  10   1      132.57      155.36      8.39 o
  -4  10   1       30.79       38.32      7.11 o
  -3  10   1      250.89      272.32      8.00 o
  -2  10   1      399.84      410.11      7.92 o
  -1  10   1        0.09        0.00      4.53 o
   0  10   1       87.61       80.11      3.98 o
   1  10   1        5.95        4.83      4.33 o
   2  10   1       52.48       46.93      2.97 o
   3  10   1       24.86       30.21      7.33 o
   4  10   1      607.94      623.99     31.78 o
   5  10   1      193.82      190.12      7.92 o
   6  10   1      382.55      401.40     18.62 o
   7  10   1       75.61       72.21     14.37 o
   8  10   1      285.73      291.04     18.05 o
   9  10   1       51.55       66.07     16.56 o
  -5  11   1        6.27        3.72      7.46 o
  -4  11   1       90.24       72.03      7.59 o
  -3  11   1       59.13       57.54      6.82 o
  -2  11   1       85.40       80.55      6.00 o
  -1  11   1       22.39       23.12      4.86 o
   0  11   1       13.41       10.55      6.28 o
   1  11   1       71.67       72.09      5.36 o
   2  11   1      454.72      461.38      6.64 o
   3  11   1       11.90       10.26      7.85 o
   4  11   1      767.80      806.22     12.65 o
   5  11   1       43.85       43.56      7.29 o
   6  11   1      201.29      200.38      8.08 o
   7  11   1        1.58        9.24     13.44 o
   8  11   1       49.99       57.69     15.47 o
   9  11   1        5.10       13.81     15.67 o
  -4  12   1      146.98      131.11     10.92 o
  -3  12   1       53.60       62.71      9.65 o
  -2  12   1      257.57      263.52     12.27 o
  -1  12   1      750.02      823.38     13.56 o
   0  12   1       19.89       17.58      6.69 o
   1  12   1     2241.08     2398.15     68.83 o
   2  12   1       49.10       53.29      9.26 o
   3  12   1     1223.29     1277.25     40.42 o
   4  12   1      169.25      171.19      9.37 o
   5  12   1      386.72      392.79     10.56 o
   6  12   1       76.37       76.76     15.03 o
   7  12   1      209.29      229.40     17.17 o
   8  12   1       30.00       25.23     16.00 o
   9  12   1       57.77       62.10     16.60 o
  -3  13   1        8.08       16.33      9.40 o
  -2  13   1      142.91      153.97     10.41 o
  -1  13   1       41.72       38.66     14.52 o
   0  13   1      125.63      149.43     15.14 o
   1  13   1       41.46       41.98     13.25 o
   2  13   1       33.39       37.33      9.26 o
   3  13   1       26.70       32.26      8.68 o
   4  13   1        1.31        0.00      8.51 o
   5  13   1      174.78      179.71     15.85 o
   6  13   1      178.60      238.62     17.68 o
   7  13   1       25.83       18.48     14.90 o
   8  13   1      141.50      183.53     18.80 o
  -2  14   1        0.99        6.81     15.13 o
  -1  14   1       59.74       70.80     15.89 o
   0  14   1       27.02       24.28     13.90 o
   1  14   1       17.65       25.14     13.57 o
   2  14   1        0.12        0.73     12.64 o
   3  14   1       26.69       44.07      9.43 o
   4  14   1       19.05       19.32      8.96 o
   5  14   1        6.73        1.70      9.95 o
   6  14   1        1.29       12.36     15.08 o
   7  14   1       17.11       20.18     15.23 o
   0  15   1        9.17        8.11     14.62 o
   1  15   1        0.13        8.83     14.17 o
   2  15   1        6.90       14.30      9.85 o
   3  15   1       39.42       45.85     10.53 o
   4  15   1       22.94       40.64      9.85 o
   5  15   1      132.44      157.16     11.42 o
   6  15   1        0.39        0.00     15.21 o
  -5 -15   2      111.74      103.19     11.47 o
  -4 -15   2        8.82        8.29      9.33 o
  -3 -15   2       54.60       65.17     13.34 o
  -2 -15   2        9.28        1.83      9.71 o
  -1 -15   2        3.18        1.91     14.08 o
   0 -15   2       44.32       46.32     15.32 o
  -6 -14   2       41.99       71.27     15.00 o
  -5 -14   2       90.00       69.44      9.45 o
  -4 -14   2       46.72       54.09     17.11 o
  -3 -14   2        0.74        5.14     13.10 o
  -2 -14   2       82.97       96.88     10.38 o
  -1 -14   2       35.72       33.33     14.02 o
   0 -14   2       14.03        4.68     13.76 o
   1 -14   2       45.73       62.08     15.63 o
   2 -14   2        7.61        9.09     14.82 o
  -7 -13   2       41.54       46.16     14.79 o
  -6 -13   2       63.32       61.04      9.03 o
  -5 -13   2       66.17       56.59      9.12 o
  -4 -13   2       80.04       73.82      9.41 o
  -3 -13   2      107.64       94.97      9.77 o
  -2 -13   2       18.16       15.94      9.10 o
  -1 -13   2       35.15       25.64     13.39 o
   0 -13   2      106.16       98.02     15.15 o
   1 -13   2        0.82        0.00      7.91 o
   2 -13   2        1.20        1.33     11.03 o
   3 -13   2       65.64       81.01     10.40 o
  -8 -12   2       31.20       23.56     14.92 o
  -7 -12   2       38.63       25.72     14.09 o
  -6 -12   2        0.20        0.00      7.73 o
  -5 -12   2       67.05       60.78      8.85 o
  -4 -12   2        0.77       11.90     11.82 o
  -3 -12   2        6.31        6.46      8.41 o
  -2 -12   2       97.44       88.52      9.71 o
  -1 -12   2       22.72       22.02      8.93 o
   0 -12   2       72.96       71.92     13.80 o
   1 -12   2      147.57      147.49     15.58 o
   2 -12   2        5.27        6.78      8.36 o
   3 -12   2       36.45       41.76     10.00 o
   4 -12   2        0.60        0.00      9.83 o
  -9 -11   2        0.12        0.00     14.87 o
  -8 -11   2      101.26      119.03     16.30 o
  -7 -11   2       13.58       13.78     13.54 o
  -6 -11   2       39.62       34.20      7.90 o
  -5 -11   2        2.10        4.43     10.74 o
  -4 -11   2       32.42       40.75      8.09 o
  -3 -11   2      141.24      130.24     10.87 o
  -2 -11   2       25.11       29.36      8.69 o
  -1 -11   2     1496.00     1521.70     27.65 o
   0 -11   2      268.41      273.59     16.01 o
   1 -11   2      530.24      492.07     17.76 o
   3 -11   2       22.76       13.77      8.87 o
   4 -11   2      252.50      258.92     11.80 o
   5 -11   2        1.06        1.48     13.49 o
  -9 -10   2      128.46      153.34     17.75 o
  -8 -10   2       34.32       40.92     14.01 o
  -7 -10   2      248.45      257.77     18.81 o
  -6 -10   2       83.27       81.26      6.41 o
  -5 -10   2       41.32       27.74      7.48 o
  -4 -10   2       69.56       75.03      7.86 o
  -3 -10   2       59.90       62.91      7.88 o
  -2 -10   2        7.94       11.45      7.43 o
  -1 -10   2       78.13       75.54      4.62 o
   0 -10   2       20.04       28.31     11.54 o
   1 -10   2       11.27       10.63     12.05 o
   2 -10   2       69.12       71.43     12.79 o
   3 -10   2      125.62      125.45     12.34 o
   4 -10   2       89.54       79.59      9.65 o
   5 -10   2      157.37      169.94     11.14 o
   6 -10   2       38.91       46.30     10.29 o
  -9  -9   2       11.42        1.54     14.89 o
  -8  -9   2      107.85      131.35     15.36 o
  -7  -9   2       20.33       21.18      7.41 o
  -6  -9   2       46.30       41.63      7.61 o
  -5  -9   2        6.80        3.70      5.44 o
  -4  -9   2       17.10       19.22      3.89 o
  -3  -9   2       16.07       12.56      3.81 o
  -2  -9   2        0.97        2.68      6.82 o
  -1  -9   2      147.88      140.66      4.90 o
   0  -9   2      195.58      190.53      3.96 o
   1  -9   2      159.91      173.79     13.39 o
   2  -9   2       41.58       59.17     11.88 o
   3  -9   2       90.62       95.35     12.92 o
   4  -9   2       24.97       21.81      8.79 o
   5  -9   2       23.41       21.04      9.11 o
   6  -9   2       21.46       19.33      9.62 o
   7  -9   2       61.50       71.13      8.98 o
  -9  -8   2       15.92       14.13     14.52 o
  -8  -8   2       24.62       29.04     13.36 o
  -7  -8   2       64.82       73.64      7.82 o
  -6  -8   2       90.44       88.42      7.75 o
  -5  -8   2      203.19      195.42      5.36 o
  -4  -8   2      193.96      184.22      5.32 o
  -3  -8   2     1044.16      992.66      9.89 o
  -2  -8   2      863.06      835.02     23.10 o
  -1  -8   2     1283.43     1329.52     38.24 o
   0  -8   2      577.54      596.17     12.84 o
   1  -8   2     1172.61     1209.62     19.63 o
   2  -8   2      533.73      528.13     15.80 o
   3  -8   2      254.32      259.59     14.02 o
   4  -8   2       82.08       70.60      8.79 o
   5  -8   2        2.80        4.52      8.68 o
   6  -8   2       27.57       30.30      7.63 o
   7  -8   2        3.09        1.58      9.60 o
 -10  -7   2       69.29       69.80     16.37 o
  -9  -7   2       32.13       34.09     14.72 o
  -8  -7   2        2.13        3.08     13.28 o
  -7  -7   2        9.38        8.73      6.51 o
  -6  -7   2       42.35       40.60      6.49 o
  -5  -7   2      197.58      207.22      7.36 o
  -4  -7   2      531.68      555.44      6.90 o
  -3  -7   2      571.14      596.38      6.79 o
  -2  -7   2     1927.88     2184.16     12.23 o
  -1  -7   2      699.90      748.74     10.29 o
   0  -7   2     1684.58     1912.32     16.97 o
   1  -7   2      223.40      263.82     12.62 o
   2  -7   2      575.86      657.67     15.63 o
   3  -7   2       35.51       27.64     10.36 o
   4  -7   2       29.10       43.69      8.24 o
   5  -7   2       29.87       21.85      6.93 o
   6  -7   2       68.63       67.84      7.74 o
   7  -7   2        1.99        2.40      9.80 o
   8  -7   2       70.25       60.33      7.59 o
 -10  -6   2       21.38       19.98     15.35 o
  -9  -6   2      100.22      100.29     15.70 o
  -8  -6   2       82.19       88.89      7.42 o
  -7  -6   2       70.72       75.49      7.35 o
  -6  -6   2      332.49      346.44      8.40 o
  -5  -6   2       41.87       48.19      5.92 o
  -4  -6   2      738.94      777.94     10.04 o
  -3  -6   2      164.11      141.85      4.76 o
  -2  -6   2      277.07      255.50      8.02 o
  -1  -6   2      308.18      330.70     31.92 o
   0  -6   2      390.94      467.52     25.62 o
   1  -6   2      203.85      199.61     12.02 o
   2  -6   2     1478.84     1556.56    110.58 o
   3  -6   2       42.80       54.92      6.94 o
   4  -6   2      360.18      406.19     10.06 o
   5  -6   2       50.97       44.26      6.76 o
   6  -6   2      272.84      269.83      8.82 o
   7  -6   2       32.46       36.53      7.61 o
   8  -6   2       31.26       33.00      7.08 o
 -10  -5   2       43.08       45.16     10.64 o
  -9  -5   2      119.52      104.87     10.89 o
  -8  -5   2       87.48       82.64      6.33 o
  -7  -5   2     1160.73     1144.87     10.85 o
  -6  -5   2      179.58      168.95      5.36 o
  -5  -5   2     1196.54     1170.89     12.68 o
  -4  -5   2       95.91      107.93      4.67 o
  -3  -5   2       59.09       46.48      4.26 o
  -2  -5   2      379.16      487.00      7.52 o
  -1  -5   2      135.89      122.35      4.94 o
   0  -5   2      199.02      245.73     11.15 o
   1  -5   2        1.99        0.00      5.93 o
   2  -5   2      208.43      232.69      4.12 o
   3  -5   2      167.56      150.75     10.46 o
   4  -5   2       27.10       31.98      6.79 o
   5  -5   2      322.28      325.75      7.95 o
   6  -5   2       13.10       19.60      6.74 o
   7  -5   2      170.20      150.22      8.38 o
   8  -5   2       31.87       30.13      7.88 o
   9  -5   2       57.75       54.44     10.11 o
 -10  -4   2      188.54      157.89     12.20 o
  -9  -4   2        0.30        0.00      9.55 o
  -8  -4   2        1.59        4.26      5.85 o
  -7  -4   2       16.15        7.32      5.41 o
  -6  -4   2      163.35      177.12      4.64 o
  -5  -4   2        0.99        0.91      3.33 o
  -4  -4   2       11.66       12.84      3.57 o
  -3  -4   2       69.27       66.06      3.79 o
  -2  -4   2      332.95      385.88      4.67 o
  -1  -4   2     1190.43     1166.97      7.09 o
   0  -4   2       44.93       27.52      3.83 o
   1  -4   2        0.05        0.00      4.11 o
   2  -4   2      371.65      414.92      6.00 o
   3  -4   2      387.06      394.99      6.17 o
   4  -4   2      605.10      652.79      7.09 o
   5  -4   2      161.92      164.40      6.65 o
   6  -4   2        7.05        4.69      6.23 o
   7  -4   2      183.66      178.78      8.06 o
   8  -4   2       50.70       47.69      7.28 o
   9  -4   2        1.87        6.30      8.33 o
 -10  -3   2       31.07       45.73     11.48 o
  -9  -3   2        7.11        2.24      9.68 o
  -8  -3   2      146.34      144.38      6.96 o
  -7  -3   2       88.02       86.59      6.02 o
  -6  -3   2       89.36       96.38      4.29 o
  -5  -3   2      102.37      102.78      4.07 o
  -4  -3   2     1261.05     1184.79     12.03 o
  -3  -3   2      490.43      507.91      4.50 o
  -2  -3   2     4108.06     4048.20     34.32 o
  -1  -3   2      409.71      389.23      4.85 o
   0  -3   2        0.37        9.45      3.13 o
   1  -3   2      195.86      182.63      4.35 o
   2  -3   2      934.49      858.73     23.05 o
   3  -3   2      209.53      198.14      4.45 o
   4  -3   2      356.27      370.39      6.69 o
   5  -3   2      204.56      172.02      6.24 o
   6  -3   2      259.05      279.59      8.15 o
   7  -3   2      146.11      135.99      7.36 o
   8  -3   2        2.18        4.13      6.91 o
   9  -3   2       64.46       58.60      8.80 o
 -10  -2   2       32.22       25.15     10.84 o
  -9  -2   2      279.98      255.47     19.50 o
  -8  -2   2       59.74       59.35      6.57 o
  -7  -2   2     1602.40     1611.31     14.54 o
  -6  -2   2       59.15       50.92      5.40 o
  -5  -2   2     1301.67     1282.08     20.61 o
  -4  -2   2      662.42      756.10     11.02 o
  -3  -2   2        3.97        4.91      2.76 o
  -2  -2   2    30957.90    29195.48     98.58 o
  -1  -2   2    11319.46    10624.89     81.31 o
   0  -2   2    17036.02    15852.46     59.43 o
   1  -2   2    11608.56    11341.19     82.45 o
   2  -2   2      102.42      102.65      4.30 o
   3  -2   2        0.00        0.39      3.11 o
   4  -2   2      187.96      196.35      4.49 o
   5  -2   2      172.39      167.66      6.71 o
   6  -2   2       60.60       56.51      6.66 o
   7  -2   2      322.97      310.14      9.13 o
   8  -2   2       71.48       74.92      7.81 o
   9  -2   2       55.68       55.92      8.47 o
  10  -2   2       10.39        4.96      7.67 o
 -10  -1   2        0.19       11.32     14.70 o
  -9  -1   2      177.62      142.92     11.76 o
  -8  -1   2      146.37      157.84      7.51 o
  -7  -1   2        1.85        0.12      5.56 o
  -6  -1   2        8.64       10.76      5.08 o
  -5  -1   2       97.34      107.69      5.27 o
  -4  -1   2      380.38      450.03      6.14 o
  -3  -1   2      693.19      695.46      5.49 o
  -2  -1   2     1196.74     1265.47      6.61 o
  -1  -1   2      630.93      568.12      8.24 o
   0  -1   2      312.11      282.21      5.76 o
   1  -1   2      336.83      310.83      6.17 o
   2  -1   2       46.65       58.12      2.66 o
   3  -1   2      684.34      683.24      4.79 o
   4  -1   2       74.04       70.72      3.80 o
   5  -1   2        6.99        4.67      3.82 o
   6  -1   2        0.41        5.92      5.31 o
   7  -1   2        0.15        0.00      7.26 o
   8  -1   2        6.88        6.32      6.73 o
   9  -1   2       29.86       31.05      8.29 o
  10  -1   2       53.45       48.43      8.78 o
 -10   0   2        1.50        4.94     11.30 o
  -9   0   2      472.52      450.02     14.15 o
  -8   0   2      413.69      469.86      9.42 o
  -7   0   2      364.73      340.59      6.82 o
  -6   0   2      639.59      686.48      7.63 o
  -5   0   2      238.46      231.70      5.13 o
  -4   0   2       93.05       66.87      3.82 o
  -3   0   2      685.51      728.58      5.72 o
  -2   0   2       37.72       17.78      3.20 o
  -1   0   2      146.84      162.75      6.35 o
   0   0   2      325.14      313.78      5.15 o
   1   0   2        1.95        2.86      1.52 o
   2   0   2      152.51      132.53      2.63 o
   3   0   2     1572.06     1553.83      8.39 o
   4   0   2        0.92        0.92      4.47 o
   5   0   2     1354.16     1376.14      7.88 o
   6   0   2      402.81      419.34      5.68 o
   7   0   2      393.85      420.08     14.97 o
   8   0   2     1004.82     1057.39      8.63 o
   9   0   2      237.58      251.76      9.76 o
  10   0   2       89.95       64.36      8.89 o
  -9   1   2        1.04        1.30     10.26 o
  -8   1   2       26.37       18.97      5.58 o
  -7   1   2        2.51        2.65      5.06 o
  -6   1   2       78.45       90.04      5.29 o
  -5   1   2      144.70      154.15      6.11 o
  -4   1   2      533.34      623.25      8.68 o
  -3   1   2     1146.98     1145.50      7.36 o
  -2   1   2       22.46        6.18      3.43 o
  -1   1   2     2311.02     2189.82     22.23 o
   0   1   2      104.57       96.78      5.01 o
   1   1   2     3589.97     3544.09     23.18 o
   2   1   2      214.81      190.12      5.05 o
   3   1   2     3142.58     2832.60     39.64 o
   4   1   2       41.18       52.01      2.60 o
   5   1   2      179.07      178.84      4.58 o
   6   1   2      397.19      381.26      4.56 o
   7   1   2       24.57       23.87      2.89 o
   8   1   2      475.01      494.02     12.83 o
   9   1   2        3.58        0.48      9.44 o
  10   1   2        0.80        6.30      8.28 o
  -9   2   2       27.80       32.31      8.62 o
  -8   2   2        8.51        7.66      5.24 o
  -7   2   2       18.34       16.36      6.57 o
  -6   2   2      303.98      316.91      7.94 o
  -5   2   2       41.59       26.58      5.68 o
  -4   2   2     1449.80     1530.18     11.87 o
  -3   2   2        1.87        1.98      4.51 o
  -2   2   2        0.47        2.23      3.91 o
  -1   2   2       65.31       72.56      2.58 o
   0   2   2     1699.39     1784.42     26.96 o
   1   2   2      211.02      199.99      2.69 o
   2   2   2      852.00      770.08      7.20 o
   3   2   2       21.80       24.56      5.81 o
   4   2   2       49.33       62.03      5.36 o
   5   2   2      369.28      371.49     27.66 o
   6   2   2       66.51       79.26      3.29 o
   7   2   2        4.54        3.40      2.36 o
   8   2   2       56.10       60.84      7.37 o
   9   2   2       57.52       56.16      7.88 o
  10   2   2       42.62       60.03      8.52 o
  -9   3   2       13.01       12.86      5.99 o
  -8   3   2       26.71       21.00      6.41 o
  -7   3   2        7.43        8.30      5.91 o
  -6   3   2        1.07        1.08      6.20 o
  -5   3   2        0.23        2.35      5.46 o
  -4   3   2      840.70      871.64      8.03 o
  -3   3   2      246.97      288.21      5.77 o
  -2   3   2      357.19      359.87      4.70 o
  -1   3   2     1017.48      988.29      6.14 o
   0   3   2      849.75      771.81      5.01 o
   1   3   2     5873.40     5511.76     43.41 o
   2   3   2      935.13      877.80      7.01 o
   3   3   2       66.20       47.24      1.66 o
   4   3   2       45.58       38.56      4.83 o
   5   3   2      653.49      672.18     18.29 o
   6   3   2        5.91        9.27      6.10 o
   7   3   2       52.03       42.40      3.33 o
   8   3   2       10.90        9.61      6.58 o
   9   3   2       27.76       27.73      7.44 o
  10   3   2       73.75       72.43      8.62 o
  -9   4   2       55.82       47.75      6.47 o
  -8   4   2        6.46        1.01      6.66 o
  -7   4   2       62.73       59.08      6.57 o
  -6   4   2       34.16       37.13      5.99 o
  -5   4   2       26.09       26.52      5.33 o
  -4   4   2      367.41      376.81      7.76 o
  -3   4   2      493.93      488.49      6.50 o
  -2   4   2      619.76      580.01      6.44 o
  -1   4   2     1359.39     1331.32      6.95 o
   0   4   2     1137.16     1133.75     16.93 o
   1   4   2      782.09      773.33      4.52 o
   2   4   2     1259.28     1230.22      5.09 o
   3   4   2      128.75      128.55      2.14 o
   4   4   2     2606.26     2728.87     26.80 o
   5   4   2       32.61       33.05      5.43 o
   6   4   2      879.94      906.38     10.97 o
   7   4   2       34.22       29.10      5.62 o
   8   4   2       87.01       86.22      6.95 o
   9   4   2        0.24        4.23      8.00 o
  10   4   2       62.47       71.22      8.10 o
  -8   5   2       53.95       51.79      7.34 o
  -7   5   2       24.48       23.04      6.62 o
  -6   5   2        2.76        0.93      6.83 o
  -5   5   2        3.36        4.78      5.41 o
  -4   5   2       20.46       17.73      3.59 o
  -3   5   2      123.80      150.39      5.13 o
  -2   5   2       45.15       36.43      5.05 o
  -1   5   2       16.51       18.84      4.31 o
   0   5   2        3.83        0.84      2.51 o
   1   5   2        0.98        0.30      2.24 o
   2   5   2      113.87       95.11      2.98 o
   3   5   2      147.79      147.78      3.58 o
   4   5   2       38.29       32.62      2.18 o
   5   5   2      130.46      118.06      5.73 o
   6   5   2       15.37       15.27      4.46 o
   7   5   2      158.67      173.72      6.40 o
   8   5   2       48.19       52.73      6.19 o
   9   5   2        6.29        9.29      6.55 o
  10   5   2       28.70       28.10      7.64 o
  -8   6   2        2.22        2.96      7.06 o
  -7   6   2        1.34        0.30      7.53 o
  -6   6   2        1.77        3.42      6.06 o
  -5   6   2       26.07       24.83      5.79 o
  -4   6   2        1.17        0.00      3.47 o
  -3   6   2       51.82       45.20      3.15 o
  -2   6   2        4.23        4.10      4.40 o
  -1   6   2      485.46      439.50     13.89 o
   0   6   2      181.47      180.93      2.94 o
   1   6   2     7079.69     7170.82     50.96 o
   2   6   2     2231.04     2278.77      8.02 o
   3   6   2     2279.12     2235.59     18.31 o
   4   6   2      548.13      543.50      5.85 o
   5   6   2      357.24      364.09      6.02 o
   6   6   2      122.12      127.40      9.97 o
   7   6   2      179.47      160.90      8.25 o
   8   6   2      105.19      112.04      9.21 o
   9   6   2      101.67       94.26     12.76 o
  10   6   2        6.29        4.34      9.60 o
  -7   7   2       13.95       13.19      6.86 o
  -6   7   2       76.21       64.59      6.92 o
  -5   7   2       73.66       62.45      6.36 o
  -4   7   2      124.77      120.90      7.01 o
  -3   7   2        1.06        2.65      2.09 o
  -2   7   2       31.34       27.25      4.79 o
  -1   7   2       41.91       49.92      4.26 o
   0   7   2      486.17      495.15      4.63 o
   1   7   2      263.24      267.49      3.82 o
   2   7   2      332.20      291.72      4.54 o
   3   7   2      105.32       97.31      5.77 o
   4   7   2       52.61       48.91      2.72 o
   5   7   2       77.33       74.39      2.89 o
   6   7   2      273.02      236.88      8.84 o
   7   7   2       45.88       46.90      7.34 o
   8   7   2      179.66      198.60      9.74 o
   9   7   2       20.23       20.30      8.85 o
  10   7   2       19.38       34.24      9.58 o
  -7   8   2       16.30       29.34      7.31 o
  -6   8   2        8.50       14.13      7.73 o
  -5   8   2        1.16        1.27     12.53 o
  -4   8   2       75.71       82.79      6.92 o
  -3   8   2        5.69        6.51      5.80 o
  -2   8   2      298.84      305.35      6.86 o
  -1   8   2       33.50       28.75      4.19 o
   0   8   2       29.85       33.51      3.30 o
   1   8   2       68.90       77.62      4.06 o
   2   8   2       61.52       47.24      4.27 o
   3   8   2       13.67       12.73      5.70 o
   4   8   2      458.26      416.38      7.86 o
   5   8   2        0.39        0.00      4.46 o
   6   8   2      213.59      211.88      4.68 o
   7   8   2       39.84       50.79      7.24 o
   8   8   2        0.04        3.17      7.39 o
   9   8   2      158.10      218.10     10.72 o
  10   8   2        0.24        0.00     11.67 o
  -6   9   2      239.66      254.47      9.86 o
  -5   9   2        3.02        0.32      7.25 o
  -4   9   2       25.53       27.69      6.85 o
  -3   9   2       81.24       81.71      6.51 o
  -2   9   2      160.46      170.44      7.29 o
  -1   9   2      117.96      100.28      6.08 o
   0   9   2      241.72      197.86      4.39 o
   1   9   2        4.61        6.29      3.79 o
   2   9   2      121.17      153.45      5.22 o
   3   9   2        3.55        4.61      6.15 o
   4   9   2      258.28      293.04      8.00 o
   5   9   2      109.45       99.69      6.20 o
   6   9   2        1.12        3.72      5.14 o
   7   9   2      954.42     1010.16     22.90 o
   8   9   2       99.65       83.85      8.20 o
   9   9   2      269.91      258.79     18.43 o
  10   9   2        7.71       14.94     15.39 o
  -5  10   2        2.75        6.07      8.31 o
  -4  10   2       42.27       44.85      7.01 o
  -3  10   2     1163.05     1243.62     12.75 o
  -2  10   2      698.11      698.23      9.38 o
  -1  10   2     2950.69     3118.17     17.29 o
   0  10   2     1035.46     1066.89     22.84 o
   1  10   2     1465.68     1492.91     13.81 o
   2  10   2      641.81      593.08     14.36 o
   3  10   2     1415.34     1416.20     36.78 o
   4  10   2     2962.40     2924.91     67.14 o
   5  10   2      309.64      320.71      8.70 o
   6  10   2     2603.54     2661.80     80.84 o
   7  10   2        1.82        5.87     13.46 o
   8  10   2     1349.71     1554.84     29.30 o
  10  10   2      115.62      120.01     17.41 o
  -5  11   2      183.58      193.34      9.11 o
  -4  11   2       18.89       20.69      6.98 o
  -3  11   2      342.83      372.08      9.88 o
  -2  11   2        0.95        4.98      5.52 o
  -1  11   2      522.65      561.31     20.10 o
   0  11   2      481.82      518.45     11.49 o
   1  11   2      137.20      131.77      5.69 o
   2  11   2      402.92      448.86     18.13 o
   3  11   2      354.00      344.04     10.48 o
   4  11   2       26.22       28.37      7.54 o
   5  11   2     1161.77     1175.78     13.94 o
   6  11   2       50.08       34.92      6.71 o
   7  11   2      257.57      277.88     17.36 o
   8  11   2        0.16        0.00     14.58 o
   9  11   2        5.01        0.00     14.87 o
  -4  12   2        9.65        8.86      9.85 o
  -3  12   2      575.03      631.13     17.52 o
  -2  12   2       13.87       13.21      8.38 o
  -1  12   2      458.17      488.20     11.34 o
   0  12   2      917.76      885.33     12.42 o
   1  12   2      428.15      456.15     17.42 o
   2  12   2     1286.77     1311.09     63.10 o
   3  12   2      173.15      174.07     10.15 o
   4  12   2      828.10      831.51     21.72 o
   5  12   2        5.78        6.24      7.45 o
   6  12   2      637.26      676.48     21.70 o
   7  12   2      110.50       86.84     16.41 o
   8  12   2      642.32      759.53     24.17 o
   9  12   2      139.57      137.63     17.52 o
  -3  13   2      163.00      156.77     10.71 o
  -2  13   2      113.36      146.45      9.90 o
  -1  13   2      136.83      146.10     16.33 o
   0  13   2        0.50        9.67     13.41 o
   1  13   2       16.63        4.18     12.69 o
   2  13   2       23.57       21.18      9.11 o
   3  13   2      155.94      148.14     10.23 o
   4  13   2       75.77       81.13      9.21 o
   5  13   2      262.14      258.91     10.09 o
   6  13   2      135.01      134.16     15.94 o
   7  13   2       60.33       61.59     16.23 o
   8  13   2        6.92       11.01     15.63 o
  -1  14   2       58.44       64.55     15.41 o
   0  14   2        1.65       11.23     14.49 o
   1  14   2       28.01       29.65     13.34 o
   2  14   2       10.08       10.06      9.37 o
   3  14   2        0.47        1.90      9.07 o
   4  14   2      124.47      135.61     10.17 o
   5  14   2      127.00      108.43      9.63 o
   6  14   2       81.30      100.14     16.84 o
   7  14   2       25.28        8.49     15.33 o
   0  15   2        9.30        2.18     14.74 o
   1  15   2       31.88       39.39     14.69 o
   2  15   2       24.34       22.62     13.84 o
   3  15   2       17.67       18.27      9.73 o
   4  15   2       10.34        9.65      9.12 o
   6  15   2        0.15        4.78     16.03 o
  -4 -15   3       33.22       30.72      9.91 o
  -3 -15   3      140.55      151.61     13.14 o
  -2 -15   3       58.42       40.03     10.18 o
  -1 -15   3       13.73       16.07     15.22 o
   0 -15   3       19.47       13.99     14.73 o
  -6 -14   3        2.61        0.00     14.24 o
  -5 -14   3        0.89        3.55     12.04 o
  -4 -14   3        5.81       10.66      9.43 o
  -3 -14   3      137.58      121.10     10.75 o
  -2 -14   3      626.15      633.55     44.38 o
  -1 -14   3       48.06       32.38     14.70 o
   0 -14   3      283.62      281.42     18.39 o
   1 -14   3       15.60       13.94     15.09 o
   2 -14   3       56.64       46.16      9.39 o
  -7 -13   3        0.82       10.02     14.12 o
  -6 -13   3        0.28        0.58      8.57 o
  -5 -13   3       64.27       58.55      9.07 o
  -4 -13   3      181.85      206.63     11.00 o
  -3 -13   3       29.63       22.96      9.28 o
  -2 -13   3      405.95      502.84     13.08 o
  -1 -13   3        7.15       13.14     13.56 o
   0 -13   3       91.37      104.84     15.09 o
   1 -13   3       98.27       88.24     15.07 o
   2 -13   3        1.38        3.20     14.57 o
   3 -13   3      238.11      233.74     11.96 o
  -8 -12   3        1.21        3.51     14.34 o
  -7 -12   3      104.94      113.01     14.94 o
  -6 -12   3       16.71       25.37      8.17 o
  -5 -12   3       16.39        7.65      7.92 o
  -4 -12   3       21.04       20.35      8.72 o
  -3 -12   3        9.32       11.21      8.59 o
  -2 -12   3       32.23       38.19      9.08 o
   0 -12   3        9.40       16.49     13.37 o
   1 -12   3       62.41       80.32     14.57 o
   2 -12   3        2.32        1.98     13.97 o
   3 -12   3        0.08        0.68      9.00 o
   4 -12   3        7.44        6.88      9.73 o
  -8 -11   3        7.63       20.44     13.85 o
  -7 -11   3       49.62       55.21      8.64 o
  -6 -11   3       10.97       12.80     10.94 o
  -5 -11   3        1.63        2.40      8.08 o
  -4 -11   3      194.34      177.58      9.70 o
  -3 -11   3       29.12       27.14      8.10 o
  -2 -11   3        0.02        0.00     10.71 o
  -1 -11   3       72.47       69.26      8.76 o
   0 -11   3       60.89       78.64     13.97 o
   1 -11   3       57.39       46.25     13.31 o
   2 -11   3      101.29      100.66     14.13 o
   3 -11   3      243.53      251.21     16.92 o
   4 -11   3       89.38       88.77     10.24 o
   5 -11   3       74.04       73.49     10.58 o
  -9 -10   3       53.70       54.79     15.27 o
  -8 -10   3        9.81       11.43     13.71 o
  -7 -10   3       79.40       80.97      8.18 o
  -6 -10   3       96.28       81.45      9.13 o
  -5 -10   3      114.42      100.42      6.89 o
  -4 -10   3      493.59      492.44      9.24 o
  -3 -10   3      180.75      151.28     12.59 o
  -2 -10   3        3.54        1.66      7.43 o
  -1 -10   3       80.10       67.36      8.03 o
   0 -10   3       13.16        5.82     12.41 o
   1 -10   3       57.11       52.86     13.82 o
   2 -10   3        0.02        3.33     12.22 o
   3 -10   3        3.06        0.00     13.06 o
   4 -10   3        0.20        9.72     12.24 o
   5 -10   3       21.45       14.40      9.58 o
  -9  -9   3       37.94       47.85     15.50 o
  -8  -9   3        1.97        0.31     13.41 o
  -7  -9   3       63.90       71.63      8.44 o
  -6  -9   3       35.76       31.64      7.99 o
  -5  -9   3       86.86       91.38      8.13 o
  -4  -9   3        0.01        1.56      7.04 o
  -3  -9   3       19.08       25.47      5.60 o
  -2  -9   3        0.01        0.00      6.82 o
  -1  -9   3        0.02        0.00      6.66 o
   0  -9   3      115.87      113.28     11.87 o
   1  -9   3       40.13       34.38      1.83 o
   3  -9   3      125.69      112.06     13.74 o
   4  -9   3       96.68      108.11     14.20 o
   5  -9   3      142.37      128.23     10.37 o
   6  -9   3       42.15       37.47      9.85 o
   7  -9   3       15.22        6.13     10.17 o
  -9  -8   3        2.10        0.00     14.02 o
  -8  -8   3       91.19      105.98     15.17 o
  -6  -8   3      387.44      427.75     27.58 o
  -5  -8   3      155.77      171.79      8.18 o
  -4  -8   3      684.97      730.07     11.00 o
  -3  -8   3      230.80      259.90     12.95 o
  -2  -8   3      221.40      225.33      6.53 o
  -1  -8   3      182.28      194.57      7.68 o
   0  -8   3       81.42       81.17      7.02 o
   1  -8   3      103.45      115.14     11.98 o
   2  -8   3       88.47       91.34     11.65 o
   3  -8   3       22.56       34.55     11.80 o
   4  -8   3      139.44      125.12     13.08 o
   5  -8   3       61.64       74.27     10.46 o
   6  -8   3       77.39       75.41      8.19 o
   7  -8   3       48.38       42.42      8.49 o
  -9  -7   3       42.86       41.64     15.23 o
  -8  -7   3      148.38      154.10     10.54 o
  -7  -7   3       21.62       17.62      7.38 o
  -6  -7   3      213.90      220.22      8.48 o
  -5  -7   3        2.09        0.00      6.15 o
  -4  -7   3      432.61      463.10      9.19 o
  -3  -7   3       31.34       31.72      4.27 o
  -2  -7   3      465.67      528.06      9.19 o
  -1  -7   3      270.93      275.72      6.90 o
   0  -7   3      114.33      107.62      6.62 o
   1  -7   3       64.32       72.29     10.63 o
   2  -7   3       39.42       44.13      2.56 o
   3  -7   3      113.36      102.07     11.46 o
   4  -7   3      127.71      126.75     12.36 o
   5  -7   3       74.09       62.56      9.61 o
   6  -7   3      114.24      113.16      8.08 o
   7  -7   3       27.87       24.76      7.87 o
   8  -7   3        8.40        8.59      9.63 o
 -10  -6   3        8.63       11.28     16.01 o
  -8  -6   3       22.14       24.09      7.44 o
  -7  -6   3       74.26       71.17      9.87 o
  -6  -6   3      114.25      131.32      7.65 o
  -5  -6   3       19.76       20.93      6.16 o
  -4  -6   3      975.22      979.46     16.80 o
  -3  -6   3       43.42       34.24      4.30 o
  -2  -6   3      650.51      607.07     17.19 o
  -1  -6   3        0.43        2.42      5.00 o
   0  -6   3       40.55       30.20      5.42 o
   1  -6   3      253.47      281.91     12.30 o
   2  -6   3      210.00      219.90      4.43 o
   3  -6   3       33.53       18.04      3.33 o
   4  -6   3       27.86       43.30      7.56 o
   5  -6   3      232.06      270.17     10.01 o
   6  -6   3        0.40        0.00      8.59 o
   7  -6   3       29.80       39.40      7.59 o
   8  -6   3       97.41       96.04      8.78 o
 -10  -5   3       56.43       43.59     17.13 o
  -9  -5   3       53.31       48.90     15.44 o
  -8  -5   3      222.16      234.15      9.14 o
  -7  -5   3      252.69      239.24      8.94 o
  -6  -5   3      217.94      231.56      8.08 o
  -5  -5   3        4.00        5.96      5.66 o
  -4  -5   3     1055.52     1139.82     11.17 o
  -3  -5   3        0.00        0.61      5.08 o
  -2  -5   3      457.66      469.15      9.41 o
  -1  -5   3       74.95       59.97      4.54 o
   0  -5   3       39.71       42.90      4.50 o
   1  -5   3      868.20      970.65     36.98 o
   2  -5   3       81.20       83.12      4.37 o
   3  -5   3      199.21      262.79      5.00 o
   4  -5   3       88.12       89.21      4.65 o
   5  -5   3       10.86        8.64      7.09 o
   6  -5   3        0.04        0.50      7.80 o
   7  -5   3        0.33        0.00      6.73 o
   8  -5   3        5.63       11.76      7.31 o
   9  -5   3       32.98       26.92     10.89 o
 -10  -4   3      122.84      100.85     18.20 o
  -9  -4   3        9.10        5.72     15.11 o
  -8  -4   3      202.00      174.73      8.65 o
  -7  -4   3      196.46      207.02      8.50 o
  -6  -4   3      101.48       98.20     11.14 o
  -5  -4   3       81.46       73.34      6.14 o
  -4  -4   3        0.86        2.57      5.98 o
  -3  -4   3        4.11        0.00      4.73 o
  -2  -4   3       93.91       89.22      3.96 o
  -1  -4   3      103.63      138.71      4.14 o
   0  -4   3      255.43      265.63      4.50 o
   1  -4   3      102.89      103.41      4.22 o
   2  -4   3     1536.75     1493.42      8.56 o
   3  -4   3      175.91      150.26      5.17 o
   4  -4   3       84.90       72.65      4.61 o
   5  -4   3       89.09       92.71      7.42 o
   6  -4   3      200.94      199.72      7.45 o
   7  -4   3       22.60       22.73      6.72 o
   8  -4   3       62.08       58.86      7.52 o
   9  -4   3        1.51        1.23     10.28 o
 -10  -3   3        0.91        1.95     10.62 o
  -9  -3   3       16.60       10.31     10.29 o
  -8  -3   3       19.49        7.77      6.10 o
  -7  -3   3        9.29        6.18      5.74 o
  -6  -3   3        3.79        6.30      5.10 o
  -5  -3   3      111.67      112.76      6.44 o
  -4  -3   3      132.83      139.88      6.48 o
  -3  -3   3        0.47        2.05      4.46 o
  -2  -3   3       32.25       24.96      3.38 o
  -1  -3   3     1361.91     1274.13     10.72 o
   0  -3   3     1681.44     1673.46     29.72 o
   1  -3   3     3711.02     3718.78     42.46 o
   2  -3   3      211.45      196.31      4.11 o
   3  -3   3      130.85      129.57      4.41 o
   4  -3   3      254.67      240.35      5.60 o
   5  -3   3       23.91       20.59      6.09 o
   6  -3   3      603.39      597.21      9.08 o
   7  -3   3      712.83      715.45     12.31 o
   8  -3   3      268.77      259.64      8.64 o
   9  -3   3       62.53       43.44     10.70 o
 -10  -2   3        2.00        2.55     14.68 o
  -9  -2   3       63.07       74.78     11.19 o
  -8  -2   3        0.03        2.15      6.90 o
  -7  -2   3       65.04       71.75      6.52 o
  -6  -2   3       38.77       40.72      5.71 o
  -5  -2   3      831.41      779.38     10.63 o
  -4  -2   3       60.18       46.84      4.21 o
  -3  -2   3      909.74     1023.50      9.68 o
  -2  -2   3     9009.10     8681.16    130.71 o
  -1  -2   3    29444.38    27735.15    122.37 o
   0  -2   3    29600.04    27532.06    190.84 o
   1  -2   3     7465.15     7090.55     63.55 o
   2  -2   3        2.38        0.91      2.80 o
   3  -2   3      353.18      318.08      5.65 o
   4  -2   3      714.89      712.28      7.22 o
   5  -2   3        9.42        5.95      4.97 o
   6  -2   3       91.03       85.50      6.75 o
   7  -2   3       14.13       12.84      6.57 o
   8  -2   3       39.60       45.96      7.41 o
   9  -2   3       51.23       54.81     10.35 o
  10  -2   3        1.20        3.69     16.47 o
 -10  -1   3       86.21       74.15     12.15 o
  -9  -1   3      213.76      213.12     15.14 o
  -8  -1   3      230.76      242.55      8.44 o
  -7  -1   3       14.55       23.64      7.29 o
  -6  -1   3      168.61      153.83      7.72 o
  -5  -1   3       87.03       97.03      7.55 o
  -4  -1   3        8.88        4.85      5.83 o
  -3  -1   3     1070.40      988.39     14.59 o
  -2  -1   3      967.68      892.87     31.43 o
  -1  -1   3     1931.80     1838.78     14.26 o
   0  -1   3     4955.33     4952.36     76.17 o
   1  -1   3      872.76      925.48     16.66 o
   2  -1   3     2102.13     2123.85     18.36 o
   3  -1   3        3.92        7.99      2.94 o
   4  -1   3        8.57       14.43      4.10 o
   5  -1   3       32.92       32.13      3.58 o
   6  -1   3      221.97      224.86      5.57 o
   7  -1   3       73.58       76.90      6.63 o
   8  -1   3      277.17      277.09      8.58 o
   9  -1   3       35.66       34.10     10.30 o
  10  -1   3        2.64        4.51     16.02 o
  -9   0   3       92.17      104.00     15.79 o
  -8   0   3       10.82       11.23      7.88 o
  -7   0   3       72.65       76.76      8.07 o
  -6   0   3        0.06        2.58      6.80 o
  -5   0   3       87.69      110.98      5.45 o
  -4   0   3        3.71        2.81      4.87 o
  -3   0   3     1368.79     1514.89     18.63 o
  -2   0   3       22.21       17.75      4.84 o
  -1   0   3       76.98       56.28      6.84 o
   0   0   3      243.01      226.82      7.33 o
   1   0   3      250.30      277.57      2.20 o
   2   0   3      735.50      696.62      4.69 o
   3   0   3      433.37      385.36      3.43 o
   4   0   3      168.07      159.56      4.03 o
   5   0   3       11.21       11.80      2.98 o
   6   0   3        0.95        2.66      3.13 o
   7   0   3      642.05      687.49     12.87 o
   8   0   3      147.15      172.33      6.65 o
   9   0   3      320.81      290.46     12.29 o
  10   0   3       46.08       43.02      8.73 o
  -9   1   3      117.64      143.53     10.22 o
  -8   1   3       29.39       28.30      6.51 o
  -7   1   3       12.50       17.17      5.49 o
  -6   1   3      113.62      112.38      5.55 o
  -5   1   3       11.79        6.79      4.50 o
  -4   1   3       62.07       36.78      5.44 o
  -3   1   3       40.36       67.26      7.00 o
  -2   1   3      298.75      221.48      6.81 o
  -1   1   3       17.85       22.41      3.82 o
   0   1   3     7632.62     7557.09     82.68 o
   1   1   3      101.70       96.38      2.23 o
   2   1   3      544.00      505.36      4.93 o
   3   1   3      306.79      315.52      7.31 o
   4   1   3      183.05      171.12      6.96 o
   5   1   3       65.62       77.87      2.46 o
   6   1   3       17.46       15.11      2.37 o
   7   1   3      182.26      181.56      3.73 o
   8   1   3        2.28        5.78     11.09 o
   9   1   3       71.90       88.51     10.00 o
  10   1   3       67.55       67.99      8.78 o
  -8   2   3        4.11        4.50      5.91 o
  -7   2   3       16.26       14.06      5.08 o
  -6   2   3        0.00        1.28      6.10 o
  -5   2   3      561.58      567.52      7.53 o
  -4   2   3      392.78      400.22      6.35 o
  -3   2   3     2612.18     2564.70     13.24 o
  -2   2   3      312.96      275.93      4.37 o
  -1   2   3     3619.17     3523.57     55.26 o
   0   2   3        6.52       14.75      6.95 o
   1   2   3     3374.51     3409.11     30.01 o
   2   2   3      187.09      187.01      4.25 o
   3   2   3     1858.06     1889.74     14.60 o
   4   2   3     1267.89     1331.48     12.19 o
   5   2   3     1797.92     1902.24     14.75 o
   6   2   3        0.02        1.43      1.96 o
   7   2   3       99.54       91.94      7.72 o
   8   2   3      439.31      455.93     20.60 o
   9   2   3       20.49       18.62      7.32 o
  10   2   3      175.70      168.83      9.57 o
  -9   3   3        0.17        1.85      7.75 o
  -8   3   3       58.67       60.18      6.01 o
  -7   3   3        7.95        3.03      6.09 o
  -6   3   3       81.20       69.12      6.11 o
  -5   3   3        0.09        2.30      5.83 o
  -4   3   3       11.55       13.15      4.60 o
  -3   3   3        0.01        1.16      4.46 o
  -2   3   3      541.18      560.18      6.24 o
  -1   3   3      309.24      334.51      8.06 o
   0   3   3        8.29       12.06      2.55 o
   1   3   3        1.62        0.73      2.47 o
   2   3   3       71.14       59.48      2.64 o
   3   3   3      939.97      995.98     12.80 o
   4   3   3      137.61      196.93     11.44 o
   5   3   3      286.55      283.53      6.27 o
   6   3   3       44.82       37.00      6.31 o
   7   3   3        0.01        1.48      7.05 o
   8   3   3      462.95      467.92     16.43 o
   9   3   3        2.33        5.20      6.97 o
  10   3   3       95.41       96.90      8.55 o
  -8   4   3       62.25       63.56      7.30 o
  -7   4   3       21.96       24.26      6.37 o
  -6   4   3       61.49       49.66      6.22 o
  -5   4   3       27.18       28.85      5.50 o
  -4   4   3        0.54        0.00      4.68 o
  -3   4   3       82.54       86.87      4.74 o
  -2   4   3       53.87       51.76      4.50 o
  -1   4   3      649.21      684.96      5.24 o
   0   4   3      240.70      200.21      3.54 o
   1   4   3     1659.15     1574.41      7.38 o
   2   4   3     1160.84     1161.20      8.56 o
   3   4   3     2567.70     2600.68     13.37 o
   4   4   3      985.31      990.00     12.12 o
   5   4   3     1053.57     1059.27      8.80 o
   6   4   3      206.79      212.88      7.09 o
   7   4   3      126.53      114.01      7.27 o
   8   4   3        2.16        0.00      7.53 o
   9   4   3       73.91       76.28      7.44 o
  10   4   3        6.50        6.24      7.32 o
  -8   5   3       65.01       77.18      7.60 o
  -7   5   3      135.95      140.14      7.55 o
  -6   5   3        4.12        4.98      6.09 o
  -5   5   3      257.24      263.15      7.06 o
  -4   5   3        2.61        2.69      4.98 o
  -3   5   3      134.90      141.72      5.22 o
  -2   5   3      257.40      223.12      5.88 o
  -1   5   3        6.78       10.96      3.71 o
   0   5   3     1202.17     1323.55      9.76 o
   1   5   3      270.98      258.18      2.55 o
   2   5   3      161.33      164.75      3.55 o
   3   5   3     1028.66     1100.92      6.00 o
   4   5   3       82.60       81.40      2.12 o
   5   5   3       44.33       32.02      3.81 o
   6   5   3       49.59       44.00      5.50 o
   7   5   3        0.51        9.68     11.81 o
   8   5   3        0.20        2.27      5.82 o
   9   5   3        5.76        9.27      6.64 o
  10   5   3      129.79      142.70      9.72 o
  -8   6   3       37.57       33.78      7.45 o
  -7   6   3        0.03        1.63      9.59 o
  -6   6   3      102.12       92.90      6.90 o
  -5   6   3        3.20        2.00      5.85 o
  -4   6   3      435.89      437.25      7.61 o
  -3   6   3       40.23       40.42      5.59 o
  -2   6   3      390.90      367.35      6.58 o
  -1   6   3      692.81      680.76      8.18 o
   0   6   3      271.31      291.88      6.11 o
   1   6   3       19.28       18.75      4.10 o
   2   6   3      188.16      206.64      3.84 o
   3   6   3     1425.63     1393.47      7.82 o
   4   6   3      565.45      549.64      4.75 o
   5   6   3        0.02        0.49      1.48 o
   6   6   3       72.97       72.56      4.49 o
   7   6   3        1.23        0.00      4.77 o
   8   6   3        9.52       14.54      5.91 o
   9   6   3        0.62        5.29      7.39 o
  10   6   3        6.86        7.66      9.64 o
  -7   7   3       20.88       14.52      7.15 o
  -6   7   3      236.28      211.25      8.01 o
  -5   7   3        1.97        0.00     12.34 o
  -4   7   3      179.49      154.38      7.50 o
  -3   7   3       69.20       63.15      6.00 o
  -2   7   3        1.94        6.58      4.78 o
  -1   7   3      873.75      860.00      5.41 o
   0   7   3        0.80        3.04      3.00 o
   1   7   3      242.63      250.79      5.41 o
   2   7   3        0.37        1.94      3.92 o
   3   7   3      112.80      113.21      3.75 o
   4   7   3        1.30        2.77      2.23 o
   5   7   3      261.04      281.36      4.97 o
   6   7   3      105.11       89.08      4.16 o
   7   7   3      157.31      162.60      8.33 o
   8   7   3      498.04      499.19     11.69 o
   9   7   3      508.36      528.01     12.90 o
  10   7   3      115.94      128.73     10.92 o
  -7   8   3      145.84      170.48      9.88 o
  -6   8   3       35.16       34.98      7.89 o
  -5   8   3       36.67       43.54      7.42 o
  -4   8   3       71.87       60.42      7.00 o
  -3   8   3      365.19      344.91      8.12 o
  -2   8   3        0.00        0.27      1.43 o
  -1   8   3       12.58       12.83      1.89 o
   0   8   3      151.08      150.85      4.23 o
   1   8   3      315.06      290.41      5.38 o
   2   8   3       55.06       52.02      4.26 o
   3   8   3      210.76      217.85      6.35 o
   4   8   3      283.45      285.99      7.24 o
   5   8   3      172.15      158.38      3.53 o
   6   8   3       22.55       27.11      2.97 o
   7   8   3       87.63       84.45      7.37 o
   8   8   3       17.33       13.05      7.34 o
   9   8   3      142.15      157.43      9.70 o
  10   8   3       22.33       13.05      9.11 o
  -6   9   3        2.73        1.09      7.86 o
  -5   9   3      366.78      370.89     10.07 o
  -4   9   3      665.63      698.45     11.05 o
  -3   9   3      552.94      570.53      9.68 o
  -2   9   3      662.32      642.13      9.03 o
  -1   9   3      393.86      348.86      6.57 o
   0   9   3      137.27      119.46      6.42 o
   1   9   3      402.34      364.62      9.79 o
   2   9   3       89.52       86.03      7.54 o
   3   9   3      168.15      133.78      7.32 o
   4   9   3      260.10      275.70      7.99 o
   5   9   3      485.21      454.13      8.46 o
   6   9   3      158.19      157.32      4.54 o
   7   9   3      381.29      395.64     10.52 o
   8   9   3      448.17      478.30     11.11 o
   9   9   3        9.80       16.37     14.33 o
  10   9   3       32.34       29.39     16.31 o
  -5  10   3      104.86      105.37      8.40 o
  -4  10   3      524.82      568.85     10.87 o
  -3  10   3       17.89       18.06      6.40 o
  -2  10   3      858.95      869.38     10.29 o
  -1  10   3     1495.90     1555.99     22.28 o
   0  10   3     2053.49     2019.59     15.68 o
   1  10   3     2091.30     2189.27     24.95 o
   2  10   3     2431.96     2414.79     70.74 o
   3  10   3      339.13      342.19      9.68 o
   4  10   3     1309.48     1306.21     14.21 o
   5  10   3      178.26      184.58      7.74 o
   6  10   3      393.42      410.95      8.35 o
   7  10   3      158.71      144.78     15.79 o
   8  10   3       80.45       85.30     15.25 o
   9  10   3      154.62      165.08     17.06 o
  10  10   3       69.20       64.95     17.04 o
  -4  11   3        0.86        1.19      7.08 o
  -3  11   3       35.34       42.87      6.64 o
  -2  11   3       94.84      107.09      9.32 o
  -1  11   3      267.54      289.82      9.60 o
   0  11   3      100.44      115.19      7.24 o
   1  11   3     1002.18     1068.86     15.56 o
   2  11   3       41.06       41.57      8.60 o
   3  11   3        7.31       17.18      8.11 o
   4  11   3      921.99      907.00     13.40 o
   5  11   3        3.41        0.03      7.61 o
   6  11   3      373.72      397.25     18.44 o
   7  11   3      777.88      829.52     22.98 o
   8  11   3      113.56      108.96     15.64 o
   9  11   3      457.46      492.49     21.98 o
  -4  12   3       25.12       25.83      9.96 o
  -3  12   3       57.05       48.92      9.36 o
  -2  12   3      434.90      423.07     11.90 o
  -1  12   3      209.34      194.26      9.21 o
   0  12   3      965.07      950.06     18.39 o
   1  12   3        6.53       11.00     12.35 o
   2  12   3      332.40      357.86     11.62 o
   3  12   3      799.74      799.19     50.23 o
   4  12   3       33.68       32.17      8.25 o
   5  12   3      761.83      735.88     12.63 o
   6  12   3      339.65      367.25     19.01 o
   7  12   3       11.78       21.52     14.18 o
   8  12   3      143.81      169.52     17.20 o
   9  12   3       36.39       37.11     15.92 o
  -3  13   3      149.89      152.09     11.10 o
  -2  13   3      113.50       88.88     16.00 o
  -1  13   3       40.78       48.36     14.93 o
   0  13   3      160.11      141.92     15.68 o
   1  13   3      142.72      113.05     14.24 o
   2  13   3       25.09       18.20      9.30 o
   3  13   3       52.68       40.82      9.25 o
   4  13   3       76.63       82.57      9.17 o
   5  13   3       34.92       40.78      8.00 o
   6  13   3       19.96       15.70     14.81 o
   7  13   3       46.38       45.03     15.08 o
   8  13   3        8.88        8.32     14.88 o
  -1  14   3        0.94        0.00     14.88 o
   0  14   3       47.21       60.99     15.10 o
   1  14   3       42.06       45.13     13.79 o
   2  14   3        0.16        3.38     14.28 o
   3  14   3       98.66       94.50     11.63 o
   4  14   3       36.55       35.33      9.18 o
   5  14   3       65.35       70.39      8.90 o
   6  14   3       62.00       58.45     15.61 o
   7  14   3        8.27       19.80     16.42 o
   1  15   3        4.83       11.41     14.09 o
   2  15   3        3.63        3.89     13.10 o
   3  15   3        0.10        3.83     14.73 o
   4  15   3        9.36        9.99      9.66 o
   5  15   3        0.02       18.09     15.18 o
   6  15   3        9.10       17.04     16.08 o
  -4 -15   4      221.02      262.52     19.27 o
  -3 -15   4      198.02      196.47     21.35 o
  -2 -15   4      156.25      168.01     12.00 o
  -1 -15   4       12.02        9.49     15.38 o
  -6 -14   4       21.07       18.21     13.69 o
  -5 -14   4       84.43       84.53     10.13 o
  -4 -14   4       10.24       19.69      9.57 o
  -3 -14   4        5.90        5.61      9.57 o
  -2 -14   4       84.40       88.34     10.59 o
  -1 -14   4      171.13      161.63     17.49 o
   0 -14   4      115.50       96.40     15.99 o
   1 -14   4       24.15       32.13     15.66 o
  -7 -13   4       39.18       27.55     14.37 o
  -6 -13   4       27.78       21.52      8.76 o
  -5 -13   4        3.25        0.08      8.87 o
  -4 -13   4       29.21       26.99      9.16 o
  -3 -13   4      980.28     1097.11     42.27 o
  -2 -13   4      288.87      304.05     14.06 o
  -1 -13   4      701.51      699.30     22.11 o
   0 -13   4      200.90      207.36     17.19 o
   1 -13   4      110.85       89.31     15.42 o
   2 -13   4        9.76       21.58     14.91 o
   3 -13   4      151.16      118.26     17.15 o
  -7 -12   4       61.04       37.01      9.01 o
  -6 -12   4        9.28        5.36      8.73 o
  -5 -12   4      180.18      161.07     17.75 o
  -4 -12   4        1.69        0.42      8.45 o
  -3 -12   4       75.31       75.84      9.40 o
  -2 -12   4        3.52        0.13      8.72 o
  -1 -12   4        6.43       11.47      8.84 o
   0 -12   4      181.40      171.70     16.34 o
   1 -12   4       11.14       16.58     13.57 o
   2 -12   4      103.29       73.71     15.10 o
   3 -12   4       16.95       21.39     14.24 o
   4 -12   4        3.28        2.68      9.89 o
  -8 -11   4        8.55       15.40     14.16 o
  -7 -11   4        9.20       12.44      8.81 o
  -6 -11   4       19.27       10.91      6.45 o
  -5 -11   4       85.52       78.55      7.35 o
  -4 -11   4       18.07        6.73      6.79 o
  -3 -11   4       56.93       45.99      8.35 o
  -2 -11   4        0.42        1.13      7.89 o
  -1 -11   4      299.44      282.43     10.41 o
   1 -11   4      232.41      217.77     16.50 o
   2 -11   4       71.69       61.68     14.67 o
   3 -11   4       34.39       50.80     14.04 o
   4 -11   4      144.95      107.78     15.30 o
   5 -11   4        0.02        0.04      9.87 o
  -9 -10   4      104.44      100.05     16.22 o
  -8 -10   4        6.23       17.25     14.01 o
  -7 -10   4       70.08       60.79      8.35 o
  -6 -10   4        1.36        7.32      8.24 o
  -5 -10   4      315.42      286.11     10.19 o
  -4 -10   4       33.33       29.24      8.08 o
  -3 -10   4      120.42      112.04      7.27 o
  -2 -10   4       29.76       19.49      7.56 o
  -1 -10   4       28.81       25.40      7.47 o
   0 -10   4       17.34        0.00     12.82 o
   1 -10   4        8.54       18.01     14.04 o
   2 -10   4       16.55       15.67     12.81 o
   3 -10   4       76.05       68.25     14.11 o
   4 -10   4       96.98      104.78     14.77 o
   5 -10   4       36.53       24.34      9.64 o
   6 -10   4       22.25       26.46     10.07 o
  -9  -9   4       19.66       15.51     14.74 o
  -8  -9   4        0.62        2.44     13.20 o
  -7  -9   4       26.18       27.54      8.12 o
  -6  -9   4        1.65        5.73      8.48 o
  -5  -9   4       73.09       74.02      8.61 o
  -4  -9   4        2.90        5.42      7.18 o
  -3  -9   4        4.30        2.78      6.89 o
  -2  -9   4       15.17        7.44      5.57 o
  -1  -9   4       55.72       38.76      7.06 o
   0  -9   4       59.06       73.74     12.01 o
   1  -9   4      136.67      107.28     13.47 o
   2  -9   4       16.24        7.55     13.13 o
   3  -9   4       37.74       36.59     13.14 o
   4  -9   4       17.94        7.41     12.68 o
   5  -9   4       95.66       94.01     14.08 o
   6  -9   4        9.55        7.46      9.64 o
  -9  -8   4       25.73       15.28     14.67 o
  -8  -8   4       35.37       27.18      7.92 o
  -7  -8   4        9.61        9.26      7.68 o
  -6  -8   4        8.71        7.16      7.41 o
  -5  -8   4       47.46       48.00      7.63 o
  -4  -8   4      132.83      140.67      7.78 o
  -3  -8   4      127.01      127.36      7.58 o
  -2  -8   4      135.95      150.39      7.56 o
  -1  -8   4       72.26       74.80      5.92 o
   0  -8   4      163.30      153.93     11.26 o
   1  -8   4      113.81      109.56     11.83 o
   2  -8   4        0.47        1.57      2.97 o
   3  -8   4      135.97      115.78      6.84 o
   4  -8   4        0.18        0.00     11.59 o
   5  -8   4       32.03       34.25     12.34 o
   6  -8   4        8.87       13.16      7.57 o
   7  -8   4        7.17       15.31      8.14 o
  -9  -7   4       13.20       13.23     14.47 o
  -8  -7   4        2.99        3.29      7.27 o
  -7  -7   4      114.87      112.16      8.63 o
  -6  -7   4        0.00       12.54     10.56 o
  -5  -7   4        0.44        0.00      6.65 o
  -4  -7   4       26.38       36.10      7.05 o
  -3  -7   4       26.04       12.76      5.87 o
  -2  -7   4       11.48       22.48      6.00 o
  -1  -7   4       36.94       55.08      5.93 o
   0  -7   4       51.35       63.39      5.30 o
   1  -7   4      226.53      276.14     12.82 o
   2  -7   4      100.16      108.41      4.51 o
   3  -7   4       24.19       28.87      3.81 o
   4  -7   4       24.54       31.15     11.42 o
   5  -7   4        0.25        0.00     12.15 o
   6  -7   4        1.51        0.38     13.54 o
   7  -7   4        4.29        7.59      7.68 o
   8  -7   4        1.18        0.00      9.38 o
  -9  -6   4       12.38       17.27     14.99 o
  -8  -6   4      148.41      143.46      8.80 o
  -7  -6   4        1.13        0.00      7.46 o
  -6  -6   4       91.18       88.94      7.47 o
  -5  -6   4       10.41        8.89      6.33 o
  -4  -6   4      163.37      188.06      7.23 o
  -3  -6   4       42.76       37.51      6.03 o
  -2  -6   4      124.60      172.91      7.55 o
  -1  -6   4      340.06      320.62      5.83 o
   0  -6   4       73.83       75.66      4.66 o
   1  -6   4      116.19      131.30      8.62 o
   2  -6   4      301.12      347.72     12.83 o
   3  -6   4       83.49      104.19      4.86 o
   4  -6   4       54.32       58.30      4.68 o
   5  -6   4        0.85        3.22     10.42 o
   6  -6   4       35.75       37.07      8.43 o
   7  -6   4        4.77       12.27      7.45 o
   8  -6   4        0.59        1.62     11.17 o
 -10  -5   4       39.17       52.80     16.81 o
  -9  -5   4       37.07       50.64     15.71 o
  -8  -5   4        1.68        2.60      7.31 o
  -7  -5   4      149.03      161.12      8.36 o
  -6  -5   4        4.21        7.14      6.93 o
  -5  -5   4       34.37       41.18      6.52 o
  -4  -5   4       42.06       46.14      6.05 o
  -3  -5   4       79.52      112.62     11.03 o
  -2  -5   4      282.77      342.55     10.34 o
  -1  -5   4        3.78        0.66      4.33 o
   0  -5   4      548.41      535.43      6.13 o
   1  -5   4     2080.38     2193.59     24.21 o
   2  -5   4      461.31      481.60      8.16 o
   3  -5   4      189.15      213.77      6.89 o
   4  -5   4       43.32       48.51      4.69 o
   5  -5   4       80.66       91.69      5.87 o
   6  -5   4        2.69        1.23     12.36 o
   7  -5   4        5.23        1.58      6.90 o
   8  -5   4       17.46       19.60      7.37 o
   9  -5   4        0.07        1.97     10.31 o
 -10  -4   4        0.33        6.62     16.21 o
  -9  -4   4        6.30        1.46     14.79 o
  -8  -4   4      420.04      433.06     11.09 o
  -7  -4   4       12.19       16.80      7.07 o
  -6  -4   4      904.34      961.42     12.51 o
  -5  -4   4      118.83      122.83      9.69 o
  -4  -4   4      654.22      635.16     10.89 o
  -3  -4   4      133.98      118.23      6.74 o
  -2  -4   4     2311.71     2077.38     10.05 o
  -1  -4   4      330.39      385.88      6.16 o
   0  -4   4      781.74      774.99      5.73 o
   1  -4   4      815.88      807.51      6.70 o
   2  -4   4      118.39      139.71      9.82 o
   3  -4   4      229.24      236.21      6.07 o
   4  -4   4      185.11      188.13      5.36 o
   5  -4   4      341.51      339.61      6.80 o
   6  -4   4      301.39      313.61      9.86 o
   7  -4   4      113.77      105.88      7.37 o
   8  -4   4       68.99       77.88      7.66 o
   9  -4   4        6.44        6.13     10.32 o
 -10  -3   4       26.33       21.46     17.74 o
  -9  -3   4        0.44        6.28     14.78 o
  -8  -3   4       29.82       22.66      7.64 o
  -7  -3   4      158.35      145.04      8.45 o
  -6  -3   4       70.81       65.19      7.14 o
  -5  -3   4       52.36       50.28      6.26 o
  -4  -3   4      497.66      461.66      8.52 o
  -3  -3   4      275.18      286.57      7.76 o
  -2  -3   4       13.89       25.94      5.51 o
  -1  -3   4      160.94      126.37      3.64 o
   0  -3   4      443.87      442.02      4.20 o
   1  -3   4     1123.39     1118.84      7.54 o
   2  -3   4      486.38      520.28     14.42 o
   3  -3   4      159.27      130.52      5.71 o
   4  -3   4      287.61      298.79      9.74 o
   5  -3   4        1.90        3.31      5.44 o
   6  -3   4       39.50       38.24      7.07 o
   7  -3   4      377.19      386.60      8.78 o
   8  -3   4      186.07      171.14      7.77 o
   9  -3   4       44.40       50.42     10.56 o
  -9  -2   4       44.58       42.10     15.87 o
  -8  -2   4       89.02       96.33      8.41 o
  -7  -2   4       20.12       18.26      7.56 o
  -6  -2   4       34.44       30.05      7.13 o
  -5  -2   4       49.75       37.49      8.47 o
  -4  -2   4      117.92      129.86      9.19 o
  -3  -2   4      268.01      283.32     11.34 o
  -2  -2   4     2220.14     2175.10     20.51 o
  -1  -2   4     7000.13     6722.58     70.64 o
   0  -2   4     4285.39     4158.66     90.91 o
   1  -2   4      199.91      233.89      4.84 o
   2  -2   4      491.62      487.75      5.67 o
   3  -2   4        0.03        1.30      5.35 o
   4  -2   4      246.74      253.44      6.74 o
   5  -2   4      442.21      410.80      7.72 o
   6  -2   4      525.45      534.16      9.13 o
   7  -2   4       36.84       24.71      6.78 o
   8  -2   4        0.00        0.00      6.98 o
   9  -2   4        0.12        7.66     13.54 o
  10  -2   4        9.52        8.47      9.02 o
  -9  -1   4        9.60       15.26     11.01 o
  -8  -1   4       25.88       40.34      8.42 o
  -7  -1   4       11.53       12.16      7.45 o
  -6  -1   4       61.25       55.79      7.47 o
  -5  -1   4       11.35       11.96      6.19 o
  -4  -1   4      254.08      241.79     10.17 o
  -3  -1   4     1875.93     1865.53     18.70 o
  -2  -1   4     1840.41     1737.92     17.26 o
  -1  -1   4     7516.08     7313.99    113.41 o
   0  -1   4     1011.18      985.49     37.38 o
   1  -1   4     1025.04     1000.93     16.72 o
   2  -1   4      209.31      207.35      4.92 o
   3  -1   4        2.51        1.24      3.54 o
   4  -1   4      140.21      144.15      4.37 o
   5  -1   4       23.15       19.79      3.42 o
   6  -1   4      112.24      118.27      4.43 o
   7  -1   4      792.08      805.77     21.35 o
   8  -1   4       13.37       12.44      5.73 o
   9  -1   4      298.50      268.22     12.19 o
  10  -1   4       55.69       64.35     11.17 o
  -9   0   4        2.23        0.00      8.43 o
  -8   0   4       48.48       53.56      8.70 o
  -7   0   4       12.65        6.90      7.62 o
  -6   0   4       24.15       24.98      7.53 o
  -5   0   4      199.42      224.80      8.23 o
  -4   0   4       25.76       34.15      6.51 o
  -3   0   4      953.96      950.10     15.25 o
  -2   0   4      110.09       93.42      9.60 o
  -1   0   4     3416.21     3300.81     20.57 o
   0   0   4      895.76      965.48     11.56 o
   1   0   4        4.86        4.05      1.61 o
   2   0   4      705.02      770.00      4.70 o
   3   0   4      763.11      716.67      4.68 o
   4   0   4      589.01      620.87     10.32 o
   5   0   4        5.31        5.39      2.73 o
   6   0   4      210.97      229.66      4.13 o
   7   0   4       38.76       39.14      4.86 o
   8   0   4      124.40      144.87     14.75 o
   9   0   4        0.19        3.62      9.33 o
  10   0   4       13.78       23.51     10.18 o
  -9   1   4        3.71        8.71      7.31 o
  -8   1   4       76.81       84.95      9.27 o
  -7   1   4       37.45       31.35      8.26 o
  -6   1   4       64.78       69.67      6.42 o
  -5   1   4        1.12        0.11      5.26 o
  -4   1   4       24.53       14.36      5.18 o
  -3   1   4       56.29       68.28      7.00 o
  -2   1   4      166.69      173.36      7.46 o
  -1   1   4     1798.36     1898.38     16.72 o
   0   1   4       76.63       80.38      2.03 o
   1   1   4     1332.95     1379.34      6.05 o
   2   1   4     1352.05     1439.20      5.97 o
   3   1   4      244.36      232.91      2.91 o
   4   1   4      475.20      531.06      7.99 o
   5   1   4        1.64        2.23      1.91 o
   6   1   4       11.25       18.49      2.68 o
   7   1   4        0.07        1.79      3.81 o
   8   1   4       38.41       36.93      9.07 o
   9   1   4        0.18        1.60      8.85 o
  10   1   4       52.22       54.74     10.63 o
  -9   2   4       55.15       60.62      8.27 o
  -8   2   4      128.70      129.62      7.20 o
  -7   2   4       39.94       43.30      6.14 o
  -6   2   4      200.18      188.37      6.55 o
  -5   2   4      430.39      427.32      8.34 o
  -4   2   4      123.04      127.86      5.91 o
  -3   2   4     1394.14     1286.14     12.80 o
  -2   2   4      213.61      229.67      6.64 o
  -1   2   4      314.93      276.89      4.57 o
   0   2   4        6.24        4.67      3.69 o
   1   2   4       12.97       13.64      2.20 o
   2   2   4       32.13       29.82      2.29 o
   3   2   4     2364.65     2395.87     22.40 o
   4   2   4      128.23      101.60      5.12 o
   5   2   4     2825.32     2985.80     23.41 o
   6   2   4      197.75      182.67     14.63 o
   7   2   4      284.01      296.31      9.39 o
   8   2   4       31.62       32.67      8.30 o
   9   2   4       21.81       27.10      9.09 o
  10   2   4       66.86       71.14      8.48 o
  -8   3   4      210.32      207.45      7.81 o
  -7   3   4        4.62        6.65      6.03 o
  -6   3   4      408.17      369.80      7.96 o
  -5   3   4       20.19       14.15      5.30 o
  -4   3   4      824.05      810.22      8.18 o
  -3   3   4      337.44      278.48      6.53 o
  -2   3   4      913.27      917.89     10.19 o
  -1   3   4      928.05      896.71      8.54 o
   0   3   4      248.85      270.23      6.09 o
   1   3   4      342.39      302.70      4.09 o
   2   3   4       37.47       34.11      2.55 o
   3   3   4      945.73      987.68     12.92 o
   4   3   4      403.97      451.42      9.11 o
   5   3   4      909.43      924.17     11.54 o
   6   3   4      635.05      666.64      8.59 o
   7   3   4      189.73      202.54      8.72 o
   8   3   4      160.67      155.31      9.31 o
   9   3   4       34.88       27.49      8.86 o
  10   3   4        1.56        0.61      9.31 o
  -8   4   4       22.97       12.38      6.55 o
  -7   4   4        0.00        5.16      7.54 o
  -6   4   4      276.59      247.90      7.60 o
  -5   4   4       93.16      117.34      6.27 o
  -4   4   4      782.76      774.18      8.42 o
  -3   4   4      601.27      642.32      7.24 o
  -2   4   4     2734.18     2725.45     16.59 o
  -1   4   4     2015.82     2204.68      9.31 o
   0   4   4    12848.03    14017.42    116.90 o
   1   4   4     3115.07     3426.97     15.18 o
   2   4   4    12757.23    13832.75     81.01 o
   3   4   4     1624.75     1664.19     12.11 o
   4   4   4     3418.68     3352.48     83.94 o
   5   4   4      844.89      816.44     23.66 o
   6   4   4      670.15      728.28      8.53 o
   7   4   4      288.01      286.77      8.81 o
   8   4   4        3.50        4.43      7.51 o
   9   4   4      163.14      169.58     10.05 o
  10   4   4       37.49       39.73      7.75 o
  -8   5   4       52.24       43.12      8.22 o
  -7   5   4       76.34       57.79      6.94 o
  -6   5   4       22.47       22.82      6.28 o
  -5   5   4       44.81       52.13      6.04 o
  -4   5   4        0.01        0.05      5.70 o
  -3   5   4      976.28     1011.63      9.88 o
  -2   5   4      113.77       98.69      5.47 o
  -1   5   4      975.52     1051.99     10.10 o
   0   5   4     1131.69     1206.63      8.18 o
   1   5   4     1177.43     1272.95      6.61 o
   2   5   4      297.69      312.06      4.59 o
   3   5   4     1537.65     1592.93     18.53 o
   4   5   4      683.97      714.62      7.71 o
   5   5   4      446.73      414.26      6.07 o
   6   5   4      484.03      493.88      8.98 o
   7   5   4       98.80       92.51      6.93 o
   8   5   4      148.26      144.55      8.34 o
   9   5   4       39.14       48.26      6.72 o
  10   5   4      160.37      167.92      8.66 o
  -7   6   4       49.47       38.87      7.09 o
  -6   6   4        8.20        8.92      6.36 o
  -5   6   4      433.04      396.37      8.32 o
  -4   6   4       87.30       91.15      5.97 o
  -3   6   4      437.20      393.45      7.99 o
  -2   6   4      179.79      176.58      5.87 o
  -1   6   4       35.58       20.44      9.08 o
   0   6   4       37.41       41.04      4.79 o
   1   6   4       97.78      114.95      2.63 o
   2   6   4      297.01      302.41      3.46 o
   3   6   4        1.61        4.91      3.09 o
   4   6   4       84.87       77.10      2.28 o
   5   6   4       10.71       10.86      1.46 o
   6   6   4     1312.29     1325.31      9.95 o
   7   6   4       22.43       18.19      5.92 o
   8   6   4      599.18      555.10      8.90 o
   9   6   4       35.02       34.23      6.43 o
  10   6   4      105.96       91.21     10.36 o
  -7   7   4       51.34       50.52      7.46 o
  -6   7   4        4.12        6.09      6.69 o
  -5   7   4      267.50      284.72      9.22 o
  -4   7   4      117.97      119.00      7.56 o
  -3   7   4      510.32      486.12      8.80 o
  -2   7   4      621.73      579.21      9.09 o
  -1   7   4      379.54      367.02      8.40 o
   0   7   4       30.38       44.24      4.35 o
   1   7   4      317.69      330.26      5.85 o
   2   7   4     1446.39     1551.59     14.91 o
   3   7   4       22.09       28.53      4.32 o
   4   7   4       16.99       22.05      2.45 o
   5   7   4      252.76      229.53      3.64 o
   6   7   4       70.14       63.16      3.73 o
   7   7   4       27.20       19.89      4.68 o
   8   7   4      173.76      161.59      6.41 o
   9   7   4       81.17       72.78      9.24 o
  10   7   4       61.98       50.02      9.92 o
  -6   8   4       53.00       57.87      8.34 o
  -5   8   4      222.47      211.35      8.89 o
  -4   8   4      678.45      666.59     10.88 o
  -3   8   4     1534.63     1596.28     13.87 o
  -2   8   4     1739.80     1700.59     17.93 o
  -1   8   4      313.82      336.01      5.03 o
   0   8   4       17.96       19.33      4.11 o
   1   8   4       72.24       66.41      4.46 o
   2   8   4        2.77        1.74      4.18 o
   3   8   4      265.21      250.24      5.91 o
   4   8   4       29.80       31.08      2.22 o
   5   8   4      771.13      748.92      5.21 o
   6   8   4      276.14      269.23     10.04 o
   7   8   4     1181.33     1190.46     18.79 o
   8   8   4      186.35      196.55      9.24 o
   9   8   4       80.90       84.27      9.05 o
  10   8   4       37.44       37.61      9.13 o
  -6   9   4       10.58       12.37      8.16 o
  -5   9   4        1.97        0.00      9.69 o
  -4   9   4       70.95       65.06      7.52 o
  -3   9   4       79.19       84.69      6.91 o
  -2   9   4      905.91      928.73     13.74 o
  -1   9   4      158.65      146.71      8.07 o
   0   9   4      430.71      419.58      6.45 o
   1   9   4        0.16        0.00      4.61 o
   2   9   4       58.38       66.48      4.89 o
   3   9   4       30.49       36.04      4.66 o
   4   9   4      159.21      141.48      5.72 o
   5   9   4       39.48       37.00      3.00 o
   6   9   4      434.03      410.13      7.86 o
   7   9   4      201.92      206.32      7.95 o
   8   9   4      133.39      136.23     16.33 o
   9   9   4      195.28      191.50     16.60 o
  -5  10   4      236.24      227.57      9.57 o
  -4  10   4        6.04       11.75      6.69 o
  -3  10   4       44.47       41.68      6.54 o
  -2  10   4      114.99      126.34      9.11 o
  -1  10   4      150.73      156.50      9.88 o
   0  10   4      376.74      417.85     16.20 o
   1  10   4      737.67      678.84      8.57 o
   2  10   4       20.46       14.07      4.67 o
   3  10   4      816.78      755.48      8.95 o
   4  10   4      742.91      726.14     11.56 o
   5  10   4        0.73        0.54      6.09 o
   6  10   4     1175.40     1242.82     24.77 o
   7  10   4       32.37       47.90     14.36 o
   8  10   4      477.01      555.77     20.90 o
   9  10   4        0.22        0.00     14.56 o
  10  10   4       14.18       24.59     15.87 o
  -4  11   4       12.24       18.36      9.29 o
  -3  11   4        2.39        2.71      8.62 o
  -2  11   4      349.64      330.84     12.41 o
  -1  11   4        0.01        0.33      7.05 o
   0  11   4      340.18      331.48     16.21 o
   1  11   4      123.12      135.24     13.09 o
   2  11   4      314.59      284.54     10.60 o
   3  11   4       65.00       65.86     12.02 o
   4  11   4      851.19      824.39     12.97 o
   5  11   4       59.19       62.04      7.32 o
   6  11   4      110.38      114.73     14.74 o
   7  11   4       55.53       47.02     15.16 o
   9  11   4      124.50      110.84     16.48 o
  -3  12   4       44.02       38.69      9.34 o
  -2  12   4      241.80      277.55     11.08 o
  -1  12   4       92.43       78.76     14.59 o
   0  12   4        7.16       12.04     12.89 o
   1  12   4      147.34      146.09     13.92 o
   2  12   4       59.24       44.66      8.94 o
   3  12   4       21.22       22.93      8.22 o
   4  12   4        0.87        0.96      8.09 o
   5  12   4       63.44       60.55      7.72 o
   6  12   4      127.44      128.12     15.49 o
   7  12   4       41.96       49.68     15.60 o
   8  12   4       20.82        7.30     15.71 o
   9  12   4       71.62       57.22     17.00 o
  -2  13   4       12.83       17.91     15.43 o
  -1  13   4        5.16        3.47     14.42 o
   0  13   4        7.25       16.45     13.46 o
   1  13   4       11.66        6.04     12.50 o
   3  13   4      131.14      129.43     10.17 o
   4  13   4        0.39        0.00      8.23 o
   5  13   4      212.06      241.00      9.98 o
   7  13   4       34.09       29.63     15.64 o
   8  13   4       57.69       55.36     16.79 o
  -1  14   4       76.89       71.89     16.04 o
   0  14   4       90.67       83.29     15.86 o
   1  14   4       31.03       17.21     13.98 o
   2  14   4      231.15      260.31     16.37 o
   3  14   4       10.85        7.45      9.37 o
   4  14   4      116.94      130.77     10.33 o
   5  14   4        3.14        0.00     14.87 o
   6  14   4       64.97       63.84     16.11 o
   7  14   4        6.30       10.29     15.51 o
   1  15   4       77.49       86.53     15.96 o
   2  15   4        8.39        5.02     13.69 o
   3  15   4       91.28      101.99     10.83 o
   4  15   4        1.62        5.98      9.35 o
   5  15   4       36.53       36.77     16.57 o
  -2 -15   5        0.01        2.74      9.88 o
  -5 -14   5       43.00       46.10      9.95 o
  -4 -14   5        0.12        5.48      9.33 o
  -3 -14   5       15.17       10.55      9.68 o
  -2 -14   5       30.54       15.77      9.58 o
   0 -14   5        0.11        0.00     14.93 o
   1 -14   5       31.09       25.84     16.22 o
  -6 -13   5      198.18      232.93     11.40 o
  -5 -13   5      105.10      106.39     10.22 o
  -4 -13   5        4.11        1.93      9.20 o
  -3 -13   5       29.14       21.51      9.30 o
  -2 -13   5      118.31      158.15     10.64 o
  -1 -13   5       33.25       44.56     14.44 o
   0 -13   5       36.51       30.67     15.23 o
   1 -13   5       66.64       71.07     15.56 o
   2 -13   5       21.27       22.64     15.33 o
   3 -13   5      186.82      226.27     18.28 o
  -7 -12   5        2.37        2.27     11.95 o
  -6 -12   5       39.69       50.28      7.81 o
  -5 -12   5       87.29       87.54      7.82 o
  -4 -12   5      218.41      191.70     10.22 o
  -3 -12   5      175.68      148.61     10.19 o
  -2 -12   5      306.10      256.99     12.63 o
  -1 -12   5      203.17      180.87     10.19 o
   0 -12   5      219.86      173.05     16.66 o
   1 -12   5      179.54      161.41     16.09 o
   2 -12   5       26.12       28.26     14.03 o
   3 -12   5      126.46      130.86     16.41 o
   4 -12   5       23.44       22.73     14.49 o
  -7 -11   5       10.61       17.11      8.47 o
  -6 -11   5       47.46       30.42      8.42 o
  -5 -11   5       10.36        6.88      8.42 o
  -4 -11   5       55.82       52.25      7.19 o
  -3 -11   5       21.11       21.62      6.89 o
  -2 -11   5        2.94        5.81      7.89 o
  -1 -11   5       31.80       29.10      8.21 o
   0 -11   5        2.71        4.56     13.54 o
   1 -11   5        0.29        3.07     13.29 o
   2 -11   5        7.78        6.50     13.37 o
   3 -11   5      138.71      136.70     16.15 o
   4 -11   5       13.39       14.02     14.34 o
   5 -11   5      168.26      170.22     16.94 o
  -8 -10   5      101.28      124.92     15.44 o
  -7 -10   5        0.04        2.10     12.24 o
  -6 -10   5      202.13      207.02     10.11 o
  -5 -10   5       42.69       28.14      8.29 o
  -4 -10   5       50.47       44.95      8.48 o
  -3 -10   5      244.78      218.46      9.58 o
  -2 -10   5       10.66        9.73      6.76 o
  -1 -10   5      284.05      267.06     10.39 o
   0 -10   5       31.59       80.72     14.75 o
   1 -10   5      256.58      223.95     15.50 o
   2 -10   5        8.41       17.79     13.51 o
   3 -10   5       29.46       12.92     13.37 o
   5 -10   5       14.21       12.31     13.63 o
   6 -10   5       39.08       39.49     10.35 o
  -9  -9   5       21.54       14.27     14.66 o
  -8  -9   5        9.26        4.37     13.70 o
  -7  -9   5       32.10       32.20      8.16 o
  -6  -9   5        1.79        5.73     11.40 o
  -5  -9   5       48.05       44.96      8.04 o
  -4  -9   5       72.70       61.52      8.14 o
  -3  -9   5        7.10       10.14      7.11 o
  -2  -9   5      139.15      163.13      8.18 o
  -1  -9   5        0.27        3.07      5.68 o
   0  -9   5       76.44       85.77     12.82 o
   1  -9   5       17.65       13.77     12.76 o
   2  -9   5       33.54       34.61     10.27 o
   3  -9   5       76.80       69.29     13.99 o
   4  -9   5       16.03        8.21     12.77 o
   5  -9   5      124.38      101.62     14.13 o
  -9  -8   5       25.81       22.17     14.85 o
  -8  -8   5       13.79        5.64      8.43 o
  -7  -8   5        2.34        6.14     12.24 o
  -6  -8   5       19.81       23.23      8.27 o
  -5  -8   5       37.23       41.28      7.93 o
  -4  -8   5       46.19       59.86     12.36 o
  -3  -8   5      111.95      101.16      7.09 o
  -2  -8   5        3.61        1.46      6.21 o
  -1  -8   5       16.04       14.20      6.17 o
   0  -8   5      139.54      154.60      6.47 o
   1  -8   5       96.15       87.95     11.77 o
   2  -8   5       56.05       72.27     12.49 o
   3  -8   5       20.63       15.69      4.21 o
   4  -8   5        4.13        0.00     11.55 o
   5  -8   5       79.14       89.43     13.20 o
   6  -8   5        2.69        0.00     12.08 o
   7  -8   5       28.87       29.30      8.20 o
  -9  -7   5        0.10        1.78     14.42 o
  -8  -7   5       95.17       85.07      8.87 o
  -7  -7   5       12.30       10.84      8.08 o
  -6  -7   5       31.19       23.09      7.61 o
  -5  -7   5        5.90        8.43      9.88 o
  -4  -7   5       95.50      103.29      7.08 o
  -3  -7   5        7.42        2.21      6.11 o
  -2  -7   5       34.51       27.47      6.05 o
  -1  -7   5      238.55      227.99      7.03 o
   0  -7   5       16.63       18.56      5.48 o
   1  -7   5      110.29      127.88     11.66 o
   2  -7   5        0.44        0.00     10.59 o
   3  -7   5        5.52        6.88      4.54 o
   4  -7   5      152.68      155.92      6.40 o
   5  -7   5        0.04        1.31     11.52 o
   6  -7   5       48.72       43.20      9.12 o
   7  -7   5       14.49       21.38      7.79 o
   8  -7   5        0.95        4.22      7.96 o
  -8  -6   5        0.00        2.47      7.82 o
  -7  -6   5      139.01      120.09      8.95 o
  -6  -6   5        2.71        8.03      7.68 o
  -5  -6   5       19.71       16.56      6.96 o
  -4  -6   5       21.06       22.86      6.30 o
  -3  -6   5      119.27      141.25      6.75 o
  -2  -6   5        2.74        0.00      5.40 o
  -1  -6   5        1.26        0.74      4.18 o
   0  -6   5      176.46      173.87      4.69 o
   1  -6   5       13.30        8.66      4.81 o
   2  -6   5        1.58        0.00      9.26 o
   3  -6   5      202.61      198.73      6.21 o
   4  -6   5       15.50       19.98      4.72 o
   5  -6   5      146.05      158.57      6.32 o
   6  -6   5        7.10        1.75      8.38 o
   7  -6   5        8.58        8.55      7.35 o
   8  -6   5        0.41        6.38      7.46 o
  -9  -5   5       11.54        5.16     14.72 o
  -8  -5   5      105.76      113.91      8.74 o
  -7  -5   5        6.19        3.75      8.09 o
  -6  -5   5      107.91      117.95      8.44 o
  -5  -5   5       20.00       33.46      6.72 o
  -4  -5   5        9.95        5.92      5.94 o
  -3  -5   5      280.18      301.50     10.99 o
  -2  -5   5      345.59      395.68      8.05 o
  -1  -5   5      203.48      193.45      4.66 o
   0  -5   5     1313.70     1253.28     15.77 o
   1  -5   5      827.37      883.66     15.90 o
   2  -5   5     1425.08     1552.51     43.96 o
   3  -5   5       24.62       25.88      4.35 o
   4  -5   5      256.33      276.30      6.30 o
   5  -5   5      161.24      176.50      6.27 o
   6  -5   5      304.95      299.33     16.52 o
   7  -5   5       32.14       33.76      8.29 o
   8  -5   5        0.79        0.61      9.71 o
   9  -5   5       37.49       40.69     11.12 o
  -9  -4   5       18.96       14.33     14.86 o
  -8  -4   5      153.47      161.77      9.21 o
  -7  -4   5      372.34      412.91     11.01 o
  -6  -4   5      120.77      133.17      8.21 o
  -5  -4   5       25.30       27.52      6.64 o
  -4  -4   5      375.64      366.78      8.39 o
  -3  -4   5     4137.64     3984.26     43.23 o
  -2  -4   5     3212.13     3023.33     15.08 o
  -1  -4   5      274.18      244.68      4.66 o
   0  -4   5      274.02      265.77     10.30 o
   1  -4   5      567.27      548.79      7.91 o
   2  -4   5      141.51      126.33      4.89 o
   3  -4   5        0.06        0.00      4.26 o
   4  -4   5      210.02      212.48      5.76 o
   5  -4   5       88.43      100.59      5.78 o
   6  -4   5      126.47      139.88      8.27 o
   7  -4   5      134.24      130.22      8.73 o
   8  -4   5       10.64        3.44      6.91 o
   9  -4   5        0.00        5.34     10.25 o
  -9  -3   5        6.78       12.73     14.77 o
  -8  -3   5        0.12        1.90      9.88 o
  -7  -3   5        0.21        3.81      7.74 o
  -6  -3   5        2.40        3.14      7.06 o
  -5  -3   5       94.47       98.75      7.21 o
  -4  -3   5      167.31      134.24      6.88 o
  -3  -3   5        0.35        4.92      9.03 o
  -2  -3   5      113.60       92.30      6.19 o
  -1  -3   5       55.05       64.59      4.69 o
   0  -3   5        5.17        3.02      2.15 o
   1  -3   5     1463.73     1443.74     14.61 o
   2  -3   5      321.95      321.85      8.13 o
   3  -3   5       28.71       32.53      4.01 o
   4  -3   5       55.78       36.45      4.54 o
   5  -3   5       33.51       31.25      4.93 o
   6  -3   5        1.54        0.00      6.14 o
   7  -3   5       28.41       32.20      7.64 o
   8  -3   5       54.76       59.33      6.94 o
   9  -3   5       35.17       25.39     10.51 o
  -9  -2   5      136.05      126.51     17.26 o
  -8  -2   5        0.00        0.25      9.39 o
  -7  -2   5       51.57       51.66      8.34 o
  -6  -2   5       67.27       60.72      7.80 o
  -5  -2   5       28.73       28.18      8.65 o
  -4  -2   5       38.63       26.38      8.68 o
  -3  -2   5        2.38        0.81      8.84 o
  -2  -2   5      292.74      293.45      7.21 o
  -1  -2   5       24.42       19.99      4.26 o
   0  -2   5     1564.83     1568.60     11.41 o
   1  -2   5       34.57       30.59      3.73 o
   2  -2   5     1446.25     1409.83     27.55 o
   3  -2   5        0.93        2.79      4.68 o
   4  -2   5        3.03        1.94      3.45 o
   5  -2   5      671.16      638.58     11.54 o
   6  -2   5      104.15      122.43      6.77 o
   7  -2   5      550.24      527.04      9.96 o
   8  -2   5      415.79      449.01      9.02 o
   9  -2   5        8.57       18.31      8.36 o
  10  -2   5        1.47       13.49     10.98 o
  -9  -1   5       15.18       24.94      9.25 o
  -7  -1   5       12.36       11.82      9.66 o
  -6  -1   5       51.69       53.81     10.30 o
  -5  -1   5        0.10        0.14      8.70 o
  -4  -1   5      189.04      195.06     10.60 o
  -3  -1   5      334.72      295.48     11.80 o
  -2  -1   5     2353.99     2247.78     20.76 o
  -1  -1   5      571.49      611.72     12.79 o
   0  -1   5     1780.37     1817.98     16.95 o
   1  -1   5      415.81      422.29      5.19 o
   2  -1   5      100.44       98.40      3.38 o
   3  -1   5      592.30      584.49      7.54 o
   4  -1   5       25.32       13.93      3.82 o
   5  -1   5        4.79        1.85      3.43 o
   6  -1   5      208.70      192.13      4.44 o
   7  -1   5       30.40       32.96      5.43 o
   8  -1   5      170.89      166.72     10.69 o
   9  -1   5       27.49       31.00      9.91 o
  10  -1   5       18.77       23.65     10.45 o
  -9   0   5       95.06       91.10     12.95 o
  -8   0   5        4.19        4.26     10.96 o
  -7   0   5        1.21        1.26      9.90 o
  -6   0   5      356.15      391.49     13.94 o
  -5   0   5      128.22      114.91     10.61 o
  -4   0   5     1088.08     1100.17     17.42 o
  -3   0   5      322.25      327.03     12.01 o
  -2   0   5      594.35      619.17     13.87 o
  -1   0   5      173.58      166.27     10.55 o
   0   0   5       82.49       72.47      8.78 o
   1   0   5      288.69      263.93      7.67 o
   2   0   5     1360.97     1414.96     19.22 o
   3   0   5      711.30      723.76      6.81 o
   4   0   5       26.71       25.56      3.80 o
   5   0   5      496.30      499.17      4.81 o
   6   0   5      167.29      164.31      3.81 o
   7   0   5       80.95       76.13      5.06 o
   8   0   5        4.70       12.61      8.86 o
   9   0   5      107.09      109.98     13.67 o
  -9   1   5        3.92        3.64      8.43 o
  -8   1   5       55.00       66.30      9.02 o
  -7   1   5       15.36        9.18      8.34 o
  -6   1   5        8.69       12.48     10.65 o
  -5   1   5       58.35       55.17      7.35 o
  -4   1   5      374.14      374.23      9.05 o
  -3   1   5       73.43       87.31      7.31 o
  -2   1   5       10.62       16.52      5.33 o
  -1   1   5       11.14       13.94      3.82 o
   0   1   5      570.72      545.62      6.28 o
   1   1   5      290.98      313.35      3.39 o
   2   1   5       48.64       62.78      2.45 o
   3   1   5       24.62       22.50      2.42 o
   4   1   5      884.51      986.77     10.43 o
   5   1   5        0.03        1.55      2.17 o
   6   1   5       70.85       78.65      2.85 o
   7   1   5      148.78      139.57      7.86 o
   8   1   5       57.03       54.56      8.91 o
   9   1   5      342.70      314.27     11.68 o
  10   1   5        5.55        4.13      9.68 o
  -8   2   5       11.57       11.96      7.59 o
  -7   2   5      132.56      119.08      6.82 o
  -6   2   5        8.69        8.76      5.56 o
  -5   2   5      110.17       97.46      5.74 o
  -4   2   5        0.09        0.84      5.15 o
  -3   2   5      627.75      635.37      7.73 o
  -2   2   5        0.21        3.70      4.81 o
  -1   2   5     1734.57     1757.95     52.93 o
   0   2   5       82.27       95.53      4.34 o
   1   2   5     2332.98     2544.55     21.33 o
   2   2   5      422.75      435.21      5.28 o
   3   2   5     1780.59     1858.62      8.78 o
   4   2   5     1032.69     1070.20     16.34 o
   5   2   5      818.28      883.57      7.84 o
   6   2   5       80.73       75.56      8.85 o
   7   2   5      126.13       92.60     13.30 o
   8   2   5       25.15       27.45      8.53 o
   9   2   5       11.30       10.96      8.90 o
  10   2   5       33.00       21.56      9.60 o
  -8   3   5      299.62      279.89      8.58 o
  -7   3   5      107.13       92.92      6.88 o
  -6   3   5      264.58      253.87      7.37 o
  -5   3   5      250.41      257.67      7.87 o
  -4   3   5       96.17      114.34      7.38 o
  -3   3   5      230.26      225.55      7.28 o
  -2   3   5      302.62      276.64      7.55 o
  -1   3   5      355.74      357.31      5.56 o
   0   3   5      336.20      327.81      4.87 o
   1   3   5       31.09       23.91      3.22 o
   2   3   5      304.15      349.86      3.90 o
   3   3   5      143.67      143.20      3.18 o
   4   3   5      254.55      263.48      8.21 o
   5   3   5       19.21        9.99      6.41 o
   6   3   5       13.22       13.08      6.99 o
   7   3   5       17.81       29.06      5.99 o
   8   3   5      102.71       80.53      8.70 o
   9   3   5       15.31        5.56      8.77 o
  10   3   5      162.89      150.74     10.69 o
  -8   4   5       18.95       20.40      6.92 o
  -7   4   5        6.76        5.71      6.23 o
  -6   4   5       25.84       21.48      7.14 o
  -5   4   5       84.87       79.39      6.99 o
  -4   4   5       33.76       26.42      5.79 o
  -3   4   5      401.97      395.09      9.25 o
  -2   4   5       51.56       44.15     10.38 o
  -1   4   5        0.61        0.00      5.30 o
   0   4   5     1123.59     1255.36     15.63 o
   1   4   5     3250.19     3765.79     18.41 o
   2   4   5        2.94        4.63      3.42 o
   3   4   5       16.00        8.05      3.88 o
   4   4   5      243.21      227.71      3.75 o
   5   4   5        6.28        9.80      6.74 o
   6   4   5      288.24      319.71     20.58 o
   7   4   5       26.91       29.65      5.96 o
   8   4   5       71.66       81.94      7.91 o
   9   4   5       27.42       25.14      8.10 o
  10   4   5        7.08        7.50      8.98 o
  -7   5   5       25.01       24.52      7.75 o
  -6   5   5       93.80       79.86      7.81 o
  -5   5   5      110.84      107.54      8.44 o
  -4   5   5       99.22       93.72      6.87 o
  -3   5   5      150.57      139.23      7.80 o
  -2   5   5     1296.88     1344.34     20.44 o
  -1   5   5      101.07       83.17     10.62 o
   0   5   5     4631.06     5170.42     36.00 o
   1   5   5      892.91     1001.24      9.39 o
   2   5   5     3083.50     3431.97     11.98 o
   3   5   5     2251.05     2420.47     23.23 o
   4   5   5      261.33      300.02      4.79 o
   5   5   5      451.54      463.46     20.04 o
   6   5   5       18.21       11.61      4.74 o
   7   5   5      223.21      221.73      6.94 o
   8   5   5       22.10       26.34      7.37 o
   9   5   5       50.25       39.19      8.01 o
  10   5   5       25.72       23.59      7.12 o
  -7   6   5       27.33       19.51      8.09 o
  -6   6   5       33.51       22.34      7.64 o
  -5   6   5        5.50        3.98      7.08 o
  -4   6   5      115.00      116.86      9.14 o
  -3   6   5        9.11       12.27     11.73 o
  -2   6   5     1166.30     1206.72     20.43 o
  -1   6   5        9.16       14.40      9.95 o
   0   6   5      175.30      182.00      5.40 o
   1   6   5      137.47      129.43      3.01 o
   2   6   5       54.73       56.06      3.04 o
   3   6   5       83.58       87.62      3.66 o
   4   6   5      110.00      112.27      3.35 o
   5   6   5      323.12      311.09      4.66 o
   6   6   5       29.16       37.30      4.62 o
   7   6   5      117.43      119.80      6.08 o
   8   6   5        2.15        0.90      6.59 o
   9   6   5       18.00       23.04      7.56 o
  10   6   5        8.08        6.72      8.97 o
  -7   7   5       34.89       33.53      8.70 o
  -6   7   5        0.00        3.46      9.23 o
  -5   7   5       10.09       10.18      8.81 o
  -4   7   5       27.83       23.86      8.14 o
  -3   7   5      666.75      711.19     19.47 o
  -2   7   5      225.91      214.21     13.95 o
  -1   7   5      555.34      505.39     15.06 o
   0   7   5      147.60      137.53     10.76 o
   1   7   5      154.47      157.13      3.00 o
   2   7   5      132.82      135.19      2.63 o
   3   7   5        0.01        0.28      1.39 o
   4   7   5       92.95       73.27      3.44 o
   5   7   5      229.90      215.03      3.15 o
   6   7   5      774.10      768.99      7.56 o
   7   7   5       10.38        8.13      4.90 o
   8   7   5        2.51        0.00     12.66 o
   9   7   5        6.88       11.91      8.56 o
  10   7   5       19.56       21.79      9.29 o
  -6   8   5      312.29      331.16     12.91 o
  -5   8   5       33.86       28.91      8.86 o
  -4   8   5       11.94       13.05     13.72 o
  -3   8   5      868.53      851.08     21.41 o
  -2   8   5        0.60        0.86     11.79 o
  -1   8   5     1851.91     1937.53     25.52 o
   0   8   5       15.55       14.79      4.65 o
   1   8   5      226.68      245.35      5.90 o
   2   8   5      281.77      284.35      6.01 o
   3   8   5       18.22       14.86      4.37 o
   4   8   5      846.63      857.01      8.69 o
   5   8   5      523.25      525.91     18.26 o
   6   8   5     1429.44     1357.09     41.87 o
   7   8   5       71.46       66.98      7.04 o
   8   8   5      206.70      231.00      9.40 o
   9   8   5       22.78       26.50      8.24 o
  10   8   5      115.99      111.79      9.79 o
  -5   9   5       14.51       12.88     14.22 o
  -4   9   5       30.09       33.59     14.25 o
  -3   9   5      200.83      181.73     15.56 o
  -2   9   5       77.76       84.48     13.44 o
  -1   9   5     1296.55     1357.40     10.70 o
   0   9   5      454.21      456.50     10.74 o
   1   9   5       76.67       81.67      5.12 o
   2   9   5       20.62       25.04      4.77 o
   3   9   5       63.13       56.12      5.26 o
   4   9   5      472.04      418.22      9.45 o
   5   9   5     1334.48     1227.79     23.28 o
   6   9   5       39.67       42.54      4.84 o
   7   9   5      264.74      236.13     16.10 o
   8   9   5        4.68       12.23     14.30 o
   9   9   5       12.96       13.59     14.19 o
  10   9   5        2.46        4.68     15.02 o
  -5  10   5        7.90        4.85     15.66 o
  -4  10   5        8.50       11.41     14.32 o
  -3  10   5       10.39        6.48     14.04 o
  -2  10   5       32.45       26.01     13.46 o
   0  10   5       14.65        7.84     11.76 o
   1  10   5        3.22        6.32      4.94 o
   2  10   5       27.85       18.82      4.88 o
   3  10   5        4.01        7.02      4.97 o
   4  10   5        9.96       19.23      5.41 o
   5  10   5        0.33        4.06      5.10 o
   6  10   5      114.48      113.71     14.68 o
   7  10   5      175.38      173.50     16.27 o
   8  10   5        3.31        8.22     14.17 o
   9  10   5       39.71       55.78     15.51 o
  -4  11   5        6.70        0.00     15.52 o
  -3  11   5       45.67       50.00     14.42 o
  -2  11   5        8.13       14.44     13.58 o
   0  11   5      108.35       88.14     13.76 o
   1  11   5        0.03        2.60     11.74 o
   2  11   5       13.18        8.45      4.89 o
   3  11   5       24.50       19.09      5.23 o
   4  11   5       14.16        8.69      7.37 o
   5  11   5       23.09       14.57      6.73 o
   6  11   5      107.04      103.71     14.29 o
   7  11   5        2.74        0.00     14.65 o
   8  11   5      124.62      130.86     16.44 o
  -3  12   5       82.93      104.10     16.26 o
  -2  12   5       21.68       25.86     14.28 o
  -1  12   5       69.53       58.90     14.10 o
   0  12   5       20.32       24.61     13.28 o
   1  12   5       28.26       17.21     12.66 o
   2  12   5      140.87      141.08     10.16 o
   3  12   5      152.92      130.38      9.70 o
   4  12   5      369.26      337.61     10.92 o
   5  12   5        0.37        4.84     13.89 o
   7  12   5       64.14       68.70     15.37 o
   8  12   5       96.38       87.61     17.22 o
  -1  13   5        5.28        9.87     14.59 o
   0  13   5      142.99      145.97     15.66 o
   1  13   5       36.62       32.24     12.90 o
   2  13   5      164.73      164.90     10.96 o
   3  13   5      133.47      126.01     10.36 o
   4  13   5       47.85       56.21      9.25 o
   5  13   5       93.15       97.18      8.86 o
   6  13   5       49.41       44.66     16.17 o
   7  13   5       20.69       20.49     14.99 o
   8  13   5       65.97       63.25     16.36 o
   0  14   5       84.33       97.66     16.08 o
   1  14   5       68.56       57.50     14.35 o
   2  14   5       49.85       39.40     13.35 o
   3  14   5      117.49      108.58     10.29 o
   4  14   5        4.53        6.13      8.90 o
   5  14   5      118.33       97.99     16.50 o
   6  14   5        9.08       13.52     15.19 o
   7  14   5       23.99       28.84     16.49 o
   2  15   5       60.99       64.35     14.36 o
   3  15   5        2.68        6.72     10.33 o
   4  15   5       42.20       49.70      9.63 o
   5  15   5       47.15       31.24     15.65 o
  -4 -14   6       27.26       19.72      9.23 o
  -3 -14   6        5.25        4.27     14.19 o
  -2 -14   6       10.87       15.44      9.70 o
  -1 -14   6        7.28        0.00     15.56 o
   0 -14   6       26.76       14.42     15.71 o
   1 -14   6       21.96       16.79     15.52 o
  -6 -13   6       61.34       62.48      8.38 o
  -5 -13   6       11.29       12.14      9.16 o
  -4 -13   6       11.58        6.57      9.27 o
  -3 -13   6       46.92       53.15      9.38 o
  -2 -13   6      197.01      198.45     10.60 o
  -1 -13   6       31.28       23.22     15.20 o
   0 -13   6      183.65      192.26     18.47 o
   1 -13   6       65.29       51.07     15.48 o
   2 -13   6        9.87       14.72     15.24 o
  -7 -12   6      104.04       85.87     19.82 o
  -6 -12   6       54.76       36.93      9.30 o
  -5 -12   6      260.80      229.51      9.20 o
  -4 -12   6        7.18       18.25      7.83 o
  -3 -12   6      266.86      254.94     16.35 o
  -2 -12   6      298.44      317.76     19.37 o
  -1 -12   6      210.28      232.94     20.42 o
   0 -12   6      111.51       91.16     15.20 o
   1 -12   6       17.53       21.65     14.77 o
   2 -12   6       62.15       48.31     15.58 o
   3 -12   6       31.94       25.09     14.85 o
   4 -12   6       41.96       33.26     15.69 o
  -7 -11   6      148.65      165.30     10.50 o
  -6 -11   6       59.42       73.96      9.34 o
  -5 -11   6      180.58      181.10     15.86 o
  -4 -11   6       27.80       39.63      8.40 o
  -3 -11   6      193.39      185.52      8.23 o
  -2 -11   6       67.90       70.21      7.49 o
  -1 -11   6      169.03      164.72      9.52 o
   0 -11   6      206.52      163.19     16.05 o
   1 -11   6      110.62      121.42     15.91 o
   2 -11   6      116.60       96.33     15.22 o
   3 -11   6       56.62       58.87     15.60 o
   4 -11   6       28.22       40.37     14.72 o
   5 -11   6       76.30       68.41     15.60 o
  -8 -10   6       53.77       49.05     14.19 o
  -7 -10   6        0.93        6.70      8.68 o
  -6 -10   6        0.33        0.00      8.38 o
  -5 -10   6        6.30        6.13      8.25 o
  -4 -10   6        2.20        6.44      8.24 o
  -3 -10   6        0.02        1.37      9.22 o
  -2 -10   6       29.72       27.84      7.35 o
  -1 -10   6       38.89       36.44      6.69 o
   0 -10   6       61.28       59.40     13.62 o
   1 -10   6      104.06       95.95     15.12 o
   2 -10   6       27.41       21.69     13.33 o
   3 -10   6      131.47      121.49     15.51 o
   4 -10   6        3.55        1.94     12.99 o
   5 -10   6       39.60       42.91     14.16 o
  -8  -9   6       81.60       75.96      9.58 o
  -7  -9   6        4.95       10.18      8.43 o
  -6  -9   6       23.36       14.37      8.12 o
  -5  -9   6       10.29        7.79      8.21 o
  -4  -9   6       51.64       52.41      8.09 o
  -3  -9   6      338.25      354.95     10.05 o
  -2  -9   6       16.43       21.52      6.78 o
  -1  -9   6      573.87      577.58     19.64 o
   0  -9   6        2.15        0.00     12.02 o
   1  -9   6      476.96      451.70     17.85 o
   2  -9   6       28.23       24.09     12.87 o
   3  -9   6      185.51      191.78     15.48 o
   4  -9   6      135.41      130.76     15.29 o
   5  -9   6       46.84       52.63     13.73 o
   6  -9   6       80.51       90.96     14.49 o
  -8  -8   6       54.41       59.29      9.59 o
  -7  -8   6       17.29       18.60      8.06 o
  -6  -8   6        5.46        0.25      7.77 o
  -5  -8   6        1.93        7.05      7.54 o
  -4  -8   6       31.61       24.52      7.17 o
  -3  -8   6        2.06        5.29      6.74 o
  -2  -8   6        4.67        8.31      6.12 o
  -1  -8   6       19.87       28.94      6.31 o
   0  -8   6      259.67      243.10     13.71 o
   1  -8   6      237.82      231.90     14.17 o
   2  -8   6       60.98       44.84     12.84 o
   3  -8   6       29.49       35.73      5.41 o
   4  -8   6       30.19       26.70     12.71 o
   5  -8   6       29.27       19.22     12.81 o
   7  -8   6       49.67       39.08     10.52 o
  -9  -7   6        0.60        2.39     14.42 o
  -8  -7   6       13.28       15.61      8.71 o
  -7  -7   6        0.75        0.00      8.07 o
  -6  -7   6       61.38       63.48      8.37 o
  -5  -7   6       22.72       28.25      7.92 o
  -4  -7   6       30.73       38.36      7.28 o
  -3  -7   6       55.98       53.86      6.42 o
  -2  -7   6      270.46      265.50     11.41 o
  -1  -7   6      411.70      409.95      6.20 o
   0  -7   6      287.02      322.20      5.63 o
   1  -7   6      321.90      364.22      7.77 o
   2  -7   6       30.92       27.99     10.85 o
   3  -7   6       46.36       55.04      5.70 o
   4  -7   6        0.97        3.10      5.50 o
   5  -7   6       40.06       25.89      8.79 o
   6  -7   6       30.22       33.64      9.03 o
   7  -7   6        0.39        0.00      9.14 o
  -9  -6   6       15.37       22.38     15.11 o
  -8  -6   6       62.79       73.50      9.28 o
  -7  -6   6      299.62      281.81     10.64 o
  -6  -6   6        5.92        0.86      7.63 o
  -5  -6   6      251.71      243.20      9.15 o
  -4  -6   6      119.21       95.57      7.28 o
  -3  -6   6       49.13       55.58      6.41 o
  -2  -6   6        0.06        0.00      4.99 o
  -1  -6   6       32.38       41.36      3.84 o
   0  -6   6        0.05        1.79      3.25 o
   1  -6   6        2.08        0.00      4.30 o
   2  -6   6       12.07       12.94      4.42 o
   3  -6   6       29.21       25.38      5.44 o
   4  -6   6      152.03      161.06      6.10 o
   5  -6   6       28.76       28.97      5.56 o
   6  -6   6      155.53      154.11      7.06 o
   7  -6   6        0.01        1.32      8.59 o
   8  -6   6       51.73       59.41      8.34 o
  -8  -5   6        2.45       10.28      8.34 o
  -7  -5   6       17.14        5.12      7.92 o
  -6  -5   6      140.52      168.38      9.23 o
  -5  -5   6        0.01        3.85      6.86 o
  -4  -5   6      430.30      438.25      9.07 o
  -3  -5   6       63.68       36.28      5.77 o
  -2  -5   6      103.61       96.64      5.76 o
  -1  -5   6        3.58        0.46      3.45 o
   0  -5   6      624.38      640.22      8.46 o
   1  -5   6       44.50       52.87      4.31 o
   2  -5   6      122.59      115.45      5.15 o
   3  -5   6       83.24       83.58      4.12 o
   4  -5   6       16.04       16.83      4.92 o
   5  -5   6      372.03      383.36      9.80 o
   6  -5   6      402.42      408.68      9.64 o
   7  -5   6        6.83        4.13      8.13 o
   8  -5   6       25.51       16.29      7.42 o
  -9  -4   6        0.97        5.25     14.46 o
  -8  -4   6        1.73        6.92      8.08 o
  -7  -4   6       39.24       44.18      8.33 o
  -6  -4   6        0.36        5.18      7.93 o
  -5  -4   6      280.46      272.30      8.96 o
  -4  -4   6       94.14       87.06      6.84 o
  -3  -4   6     5640.60     5348.06     68.05 o
  -2  -4   6       62.10       63.31      5.43 o
  -1  -4   6     8090.62     8055.98    102.46 o
   0  -4   6       56.83       51.98      2.54 o
   1  -4   6     3072.89     3189.62     18.07 o
   2  -4   6       55.66       60.53      4.30 o
   3  -4   6      523.04      550.86      6.29 o
   4  -4   6       29.89       25.77      4.71 o
   5  -4   6       24.27       28.08      5.43 o
   6  -4   6        0.29        0.14      5.81 o
   7  -4   6       52.96       52.22      6.49 o
   8  -4   6       26.37       25.63      7.26 o
   9  -4   6        2.36        3.24     10.15 o
  -9  -3   6       92.57       96.48     16.41 o
  -8  -3   6        2.87        6.99      8.11 o
  -7  -3   6       32.29       35.40      8.18 o
  -6  -3   6        7.42       11.50      7.91 o
  -5  -3   6       28.97       37.34      7.00 o
  -4  -3   6        2.23        5.98      6.26 o
  -3  -3   6     2123.16     2215.71     22.95 o
  -2  -3   6      719.74      644.71      8.62 o
  -1  -3   6        0.00        7.79      5.65 o
   0  -3   6       70.04       54.75      5.37 o
   1  -3   6      411.40      433.92     12.52 o
   2  -3   6       26.83       36.50      5.93 o
   3  -3   6      247.30      249.60      7.20 o
   4  -3   6       27.32       27.72      4.81 o
   5  -3   6      712.97      717.94     11.20 o
   6  -3   6      207.68      193.35      6.82 o
   7  -3   6      369.26      372.02      8.27 o
   8  -3   6      126.37      119.91      8.45 o
   9  -3   6       70.95       71.73      8.83 o
  -9  -2   6        0.23        3.83      8.84 o
  -8  -2   6      119.16      116.53      9.45 o
  -7  -2   6       85.01       95.67      9.07 o
  -6  -2   6      260.06      267.04     10.23 o
  -5  -2   6       25.64       28.23      9.99 o
  -4  -2   6      286.72      288.80     12.08 o
  -3  -2   6      378.11      375.80     12.45 o
  -2  -2   6      116.58      120.85      6.48 o
  -1  -2   6     1065.61     1066.74      8.37 o
   0  -2   6       49.31       43.59      3.84 o
   1  -2   6       79.58       72.21      9.43 o
   2  -2   6        1.44        3.75      5.21 o
   3  -2   6       67.02       74.01      4.86 o
   4  -2   6      132.25      148.45      5.29 o
   5  -2   6      527.22      535.93      7.57 o
   6  -2   6        9.03        6.26      5.99 o
   7  -2   6     1225.86     1322.17     20.94 o
   8  -2   6        7.04        3.82      9.41 o
   9  -2   6      209.41      206.69     10.00 o
  -9  -1   6       98.13      117.17     10.55 o
  -8  -1   6        0.94        2.61     11.21 o
  -7  -1   6       28.01       27.65     10.99 o
  -6  -1   6       55.74       53.34     11.20 o
  -5  -1   6       78.98       88.21     10.92 o
  -4  -1   6      135.97      153.25     10.95 o
  -3  -1   6      367.35      383.24     12.89 o
  -2  -1   6      241.96      280.28     12.47 o
  -1  -1   6        3.16        6.36     10.03 o
   0  -1   6      904.84      999.34     14.86 o
   1  -1   6        1.95        6.90      3.25 o
   2  -1   6     4696.00     5035.08     50.90 o
   3  -1   6      315.03      327.73      8.32 o
   4  -1   6     1504.96     1592.91     19.49 o
   5  -1   6      793.43      808.32      8.13 o
   6  -1   6       27.64       20.70      3.72 o
   7  -1   6      406.12      407.62      7.54 o
   8  -1   6        1.66        5.18      8.55 o
   9  -1   6        3.21        8.52     12.89 o
  10  -1   6       49.08       49.64     10.91 o
  -9   0   6        0.00        0.00     12.02 o
  -8   0   6        6.34        3.10     11.39 o
  -7   0   6        1.73        8.69     11.07 o
  -6   0   6        4.16        0.00     10.51 o
  -5   0   6      233.23      201.94     12.28 o
  -4   0   6        0.81        5.37      9.07 o
  -3   0   6        4.01       10.83      9.54 o
  -2   0   6       52.74       57.12     10.62 o
  -1   0   6      357.64      358.25      9.18 o
   0   0   6      181.24      203.40      5.26 o
   1   0   6     1016.28     1088.80     18.53 o
   2   0   6      148.00      136.48      2.72 o
   3   0   6     1506.56     1597.28     19.76 o
   4   0   6      783.65      818.92     13.11 o
   5   0   6       58.47       56.54      3.27 o
   6   0   6        2.38        2.14      3.09 o
   7   0   6        9.76       13.80      4.78 o
   8   0   6      419.06      424.01     12.08 o
   9   0   6       27.98       34.11     10.98 o
  10   0   6       53.18       55.11     10.56 o
  -8   1   6       27.52       26.42      8.58 o
  -7   1   6       83.83       63.64      8.98 o
  -6   1   6       67.37       54.27     11.73 o
  -5   1   6      439.21      429.75     15.15 o
  -4   1   6       20.63       26.98     10.41 o
  -3   1   6     1386.50     1461.33     12.12 o
  -2   1   6        0.64        0.35      4.69 o
  -1   1   6      578.13      659.60     14.71 o
   0   1   6        7.63       10.30      4.37 o
   1   1   6      312.08      318.12      4.92 o
   2   1   6      360.30      348.32      5.80 o
   3   1   6      637.12      701.53      6.01 o
   4   1   6      841.45     1000.32      7.12 o
   5   1   6      161.57      162.77      3.30 o
   6   1   6      123.03      129.29      3.01 o
   7   1   6       12.39        8.57      3.91 o
   8   1   6       24.80       29.32      7.01 o
   9   1   6        0.14        4.05      9.03 o
  10   1   6       54.65       49.96     10.32 o
  -8   2   6       16.88       13.33      8.90 o
  -7   2   6        0.18        5.27      8.24 o
  -6   2   6       73.65       75.18      7.09 o
  -5   2   6      131.87      142.84      7.10 o
  -4   2   6      214.26      212.74      6.72 o
  -3   2   6       55.84       61.19      5.06 o
  -2   2   6       63.61       59.89      4.86 o
  -1   2   6       51.29       75.43      7.96 o
   0   2   6        7.64       16.90      2.75 o
   1   2   6       17.94       28.61      3.17 o
   2   2   6       54.30       60.28      3.07 o
   3   2   6       53.35       59.03      3.35 o
   4   2   6       84.31      101.42      3.58 o
   5   2   6        3.03       10.35      5.96 o
   6   2   6       63.40       63.24      3.10 o
   7   2   6        5.64        3.54      2.10 o
   8   2   6        5.01        6.42      6.72 o
   9   2   6       59.43       52.61      9.42 o
  -8   3   6        0.19        0.00      9.33 o
  -7   3   6       11.91       18.01      7.19 o
  -6   3   6       18.40       18.51      6.73 o
  -5   3   6      101.83      105.79      6.88 o
  -4   3   6       14.51       21.41      5.75 o
  -3   3   6       70.25       80.58      6.57 o
  -2   3   6        4.57        1.26      5.41 o
  -1   3   6       47.94       57.70      4.83 o
   0   3   6        2.27        2.25      3.13 o
   1   3   6      353.13      362.54     10.13 o
   2   3   6       34.68       39.98      3.18 o
   3   3   6      144.17      146.63      3.35 o
   4   3   6        0.04        3.20      2.39 o
   5   3   6       87.47       95.58      3.18 o
   6   3   6       64.66       75.22      7.61 o
   7   3   6       27.62       20.83      7.95 o
   8   3   6       39.76       36.55      6.89 o
   9   3   6      104.19       86.24      9.25 o
  10   3   6        0.01        2.41      9.03 o
  -8   4   6       21.66       10.49      8.04 o
  -7   4   6       37.33       44.94      7.70 o
  -6   4   6        7.88       14.14      7.01 o
  -5   4   6      125.27      134.34      9.28 o
  -4   4   6      171.54      184.52      8.78 o
  -3   4   6       69.61       52.07      6.70 o
  -2   4   6      151.91      119.01     11.10 o
  -1   4   6      117.11      131.93      5.77 o
   0   4   6      300.64      366.48     12.47 o
   1   4   6      113.06      122.90      6.76 o
   2   4   6      168.09      172.43      4.85 o
   3   4   6       51.46       55.74      3.50 o
   4   4   6      182.22      180.91      3.40 o
   5   4   6        5.13        3.78      1.13 o
   6   4   6       28.45       18.13      7.40 o
   7   4   6        9.28        5.80      7.81 o
   8   4   6        8.77        6.75      8.90 o
   9   4   6       16.88       10.00      8.37 o
  10   4   6        0.20        0.90      8.73 o
  -7   5   6        0.32        0.00      9.27 o
  -6   5   6       96.95       81.32      9.52 o
  -5   5   6       89.81       96.19      9.39 o
  -4   5   6      265.34      267.71     10.02 o
  -3   5   6        0.09        0.24     11.03 o
  -2   5   6       15.12       22.02      9.89 o
  -1   5   6        3.14        0.00      9.92 o
   0   5   6      236.25      225.02      6.30 o
   1   5   6      358.65      380.46      8.54 o
   2   5   6       38.09       38.90      4.74 o
   3   5   6        0.00        1.31      3.62 o
   4   5   6       26.35       31.11      3.01 o
   5   5   6       23.50       25.34      1.89 o
   6   5   6        4.85       10.76      7.46 o
   7   5   6       33.53       34.26      5.66 o
   8   5   6       42.83       36.65      6.31 o
   9   5   6       50.64       45.35      8.21 o
  10   5   6        0.30        0.41      8.42 o
  -7   6   6        3.29        6.89     10.11 o
  -6   6   6       11.76       10.62      9.41 o
  -5   6   6       42.07       33.65      9.08 o
  -4   6   6      678.72      651.09     19.66 o
  -3   6   6      133.49      135.73     13.34 o
  -2   6   6      216.95      213.61     13.44 o
  -1   6   6       79.33       71.95     10.86 o
   0   6   6       17.73       19.60      4.44 o
   1   6   6        3.22        2.86      3.62 o
   2   6   6       26.97       32.30      4.46 o
   3   6   6      190.07      176.63      5.23 o
   4   6   6      147.21      135.20      4.46 o
   5   6   6        1.31        1.90      2.43 o
   6   6   6        2.26        3.03      7.59 o
   7   6   6        5.13        4.50      5.25 o
   8   6   6       37.12       33.45      6.03 o
   9   6   6       20.83        3.72     13.26 o
  10   6   6       51.72       26.66     14.71 o
  -6   7   6      200.20      200.38     17.29 o
  -4   7   6      304.22      320.46     17.10 o
  -3   7   6      126.63      127.02     14.25 o
  -2   7   6       47.67       50.61     12.77 o
  -1   7   6      386.06      412.47     15.15 o
   0   7   6        1.34        1.55      9.82 o
   1   7   6       75.68       81.19      2.95 o
   2   7   6       79.65       84.64      3.34 o
   3   7   6       18.18       22.89      2.60 o
   4   7   6       23.79       30.46      3.49 o
   5   7   6      330.36      303.41      5.49 o
   6   7   6      175.48      169.51      4.32 o
   7   7   6      529.70      541.35      8.08 o
   8   7   6      183.12      181.83     15.30 o
   9   7   6       17.67       21.29     13.99 o
  10   7   6        4.10        8.25     10.83 o
  -6   8   6        8.95        6.68     15.38 o
  -5   8   6        6.06        7.61     14.00 o
  -4   8   6       32.66       26.89     14.28 o
  -3   8   6       23.73       21.32     13.73 o
  -2   8   6      211.60      219.72     15.40 o
  -1   8   6      425.25      436.17     16.52 o
   0   8   6       80.33       83.97      6.03 o
   1   8   6      147.34      152.81      3.39 o
   2   8   6       36.38       34.32      2.27 o
   3   8   6       45.63       47.60      2.35 o
   4   8   6      847.71      831.09      8.93 o
   5   8   6        1.31        0.00      4.50 o
   6   8   6      523.73      536.75     12.29 o
   7   8   6      237.96      221.67     10.77 o
   8   8   6      122.03      130.43     15.03 o
   9   8   6        0.04        3.35      7.84 o
  10   8   6        5.69       14.39     14.80 o
  -5   9   6       21.14       22.68     15.18 o
  -4   9   6       21.04       14.91     14.53 o
  -3   9   6       96.83       81.29     14.75 o
  -1   9   6       17.82       23.10      5.32 o
   0   9   6       87.91      110.76      6.17 o
   1   9   6      317.71      327.79     12.02 o
   2   9   6        1.10        0.00      4.94 o
   3   9   6      245.51      208.84      6.51 o
   4   9   6      304.62      302.90      7.06 o
   5   9   6      101.23       97.50      5.67 o
   6   9   6      265.06      252.68     11.25 o
   7   9   6      289.76      277.88     24.45 o
   8   9   6        0.06        7.56     13.09 o
   9   9   6       30.57       26.56     14.32 o
  10   9   6        9.21        8.97     14.93 o
  -4  10   6        0.31        0.00     14.55 o
  -3  10   6        6.43        8.04     14.31 o
  -2  10   6      203.93      202.42     16.49 o
  -1  10   6      126.42      112.35     14.33 o
   0  10   6      111.13       97.89     13.25 o
   1  10   6       57.58       49.37      5.91 o
   2  10   6        0.13        1.79      5.04 o
   3  10   6      180.80      153.93      6.39 o
   4  10   6       58.40       47.82      5.66 o
   5  10   6       27.55       28.13      5.48 o
   6  10   6       39.46       28.22      8.58 o
   7  10   6       64.12       68.86     14.42 o
   8  10   6       41.91       33.56     14.29 o
   9  10   6       16.14       29.19     15.05 o
  -4  11   6       31.01       16.25     15.78 o
  -2  11   6      166.01      166.43     16.38 o
  -1  11   6       31.51       17.20     13.44 o
   0  11   6        7.51       24.38     12.45 o
   1  11   6      139.87       92.22     12.93 o
   2  11   6       24.64       20.99      5.26 o
   3  11   6        0.57        5.04      5.88 o
   4  11   6        1.96        2.14      6.09 o
   5  11   6       65.88       53.59      5.83 o
   6  11   6       52.92       53.08     14.56 o
   7  11   6       24.67       38.58     14.46 o
   8  11   6        2.45        7.78     15.02 o
   9  11   6        1.12        5.87     15.73 o
  -3  12   6       73.71       85.20     16.62 o
  -2  12   6       17.14       18.28     14.44 o
   0  12   6        2.40        1.91     13.13 o
   1  12   6       11.62        2.75     12.18 o
   2  12   6        7.06        5.08     14.30 o
   3  12   6       12.99       11.38      5.38 o
   4  12   6       18.46       16.06      5.77 o
   5  12   6       51.60       43.97      7.73 o
   6  12   6        5.50        2.40     13.71 o
   7  12   6       29.18       23.61     14.50 o
   8  12   6      124.72      148.97     17.44 o
  -1  13   6       12.70       17.87     14.69 o
   0  13   6       16.47       17.55     13.78 o
   1  13   6        0.95        0.77     12.85 o
   2  13   6       32.89       30.07     12.84 o
   3  13   6       20.39       15.67      9.04 o
   4  13   6       12.21        9.37      8.39 o
   5  13   6       10.54        6.05     14.99 o
   6  13   6       18.47       12.02     15.32 o
   7  13   6       14.71       20.12     15.24 o
   0  14   6        3.23        0.00     14.29 o
   1  14   6       79.63      105.65     15.15 o
   2  14   6       21.77       27.12     13.67 o
   3  14   6       28.20       35.09      9.73 o
   4  14   6      142.31      164.09     10.74 o
   5  14   6        1.49        6.15     16.09 o
   6  14   6      242.82      280.75     20.47 o
   3  15   6        2.37        5.04     12.70 o
   4  15   6        2.44        4.08      9.80 o
  -3 -14   7        8.48       13.13     15.29 o
  -2 -14   7       36.58       12.48     15.61 o
   0 -14   7        4.03        1.20     15.93 o
  -5 -13   7        6.45        3.27      7.68 o
  -4 -13   7        0.92        0.14      9.09 o
  -3 -13   7        1.30        0.00     14.38 o
  -2 -13   7        4.78        8.69     15.10 o
  -1 -13   7       18.06       15.32     15.93 o
   0 -13   7       51.14       49.06     16.02 o
   1 -13   7        4.16       14.86     15.59 o
   2 -13   7       62.14       60.23     16.24 o
  -6 -12   7       10.41        6.41      9.23 o
  -5 -12   7       73.20       61.07      9.47 o
  -4 -12   7       45.77       40.37      9.27 o
  -3 -12   7       11.84        1.12      8.47 o
  -2 -12   7       13.25        3.92      8.35 o
  -1 -12   7       50.79       46.45     14.68 o
   0 -12   7        7.23        2.69     14.55 o
   1 -12   7       91.57       90.85     15.75 o
   2 -12   7       13.63        7.50     15.25 o
   3 -12   7        9.66        0.60     15.15 o
  -7 -11   7        8.32       12.89      8.95 o
  -6 -11   7       23.49       11.82      8.74 o
  -5 -11   7       19.14       24.71      8.87 o
  -4 -11   7       19.13       16.58      8.38 o
  -2 -11   7        4.25        6.09      7.02 o
  -1 -11   7        0.01        0.09     14.21 o
   0 -11   7       88.72      103.01     15.48 o
   1 -11   7       40.58       55.22     14.51 o
   2 -11   7       90.53      102.46     15.22 o
   3 -11   7      150.10      156.58     17.37 o
   4 -11   7       43.93       39.73     15.06 o
  -7 -10   7       98.31      106.61     12.32 o
  -6 -10   7        0.23        0.00     12.54 o
  -5 -10   7      280.98      296.57     13.63 o
  -4 -10   7        0.88        4.26      7.97 o
  -3 -10   7      293.18      306.06     10.37 o
  -2 -10   7       16.19       15.23      7.39 o
  -1 -10   7      276.84      267.99      9.42 o
   0 -10   7       36.13       28.52     14.02 o
   1 -10   7      263.45      225.55     17.05 o
   2 -10   7        0.50        0.00     13.85 o
   3 -10   7      223.47      220.32     16.61 o
   5 -10   7       66.13       57.15     14.67 o
  -8  -9   7        5.90        7.65      9.15 o
  -7  -9   7       10.99       12.27      9.24 o
  -6  -9   7       31.41       32.80      8.53 o
  -5  -9   7       52.60       42.72      8.25 o
  -4  -9   7      165.95      175.58      9.34 o
  -3  -9   7      142.68      142.83      9.21 o
  -2  -9   7      251.71      233.61     17.38 o
  -1  -9   7        8.32        4.90      6.69 o
   0  -9   7      155.24      161.03     15.04 o
   2  -9   7       91.08       91.98     14.79 o
   3  -9   7        0.00        0.00     12.76 o
   4  -9   7       21.85       17.41     13.05 o
   5  -9   7        0.00        3.71     13.27 o
   6  -9   7        0.65        8.46     13.20 o
  -8  -8   7        1.22        0.92      8.45 o
  -7  -8   7      139.73      117.26     11.84 o
  -6  -8   7       38.05       31.10      8.18 o
  -5  -8   7       68.59       67.03      8.50 o
  -4  -8   7      236.74      237.00      9.34 o
  -3  -8   7        1.23        2.17      8.35 o
  -2  -8   7       53.19       76.56      7.01 o
  -1  -8   7       65.58       66.20      9.80 o
   0  -8   7       16.20       21.92     12.51 o
   1  -8   7        8.75        4.88     11.66 o
   2  -8   7       74.45       68.54     14.09 o
   3  -8   7        8.29        9.45      5.83 o
   4  -8   7      120.30      121.88     14.27 o
   5  -8   7       28.17       48.16     13.18 o
   6  -8   7       29.31       17.96     12.55 o
   7  -8   7      202.77      235.78     16.22 o
  -8  -7   7        4.25        9.89      8.97 o
  -7  -7   7      470.35      528.44     12.85 o
  -6  -7   7       26.86       33.03      8.30 o
  -5  -7   7      628.97      661.49     13.76 o
  -4  -7   7      161.98      162.73      8.40 o
  -3  -7   7       12.74       11.46      6.81 o
  -2  -7   7       29.98       41.92      6.14 o
  -1  -7   7       21.24       27.18      4.04 o
   0  -7   7      340.09      380.80      7.38 o
   1  -7   7      130.02      112.86      5.82 o
   2  -7   7       11.28        8.03      7.91 o
   3  -7   7        5.09        4.78      5.95 o
   4  -7   7      273.49      273.40      8.10 o
   5  -7   7       39.77       43.97      6.65 o
   6  -7   7       55.67       56.29      9.59 o
  -8  -6   7      108.03      102.00     10.07 o
  -7  -6   7      222.95      264.48     10.67 o
  -6  -6   7      132.38      131.62      9.45 o
  -5  -6   7       10.18        7.79      7.81 o
  -4  -6   7      319.19      280.25     17.86 o
  -3  -6   7        0.31        0.00      7.27 o
  -2  -6   7      213.08      178.80      5.02 o
  -1  -6   7      415.42      391.31      5.47 o
   0  -6   7       10.07       10.52      3.11 o
   1  -6   7      717.89      663.70      7.96 o
   2  -6   7       17.30       21.50      4.67 o
   3  -6   7       21.32        9.79     10.76 o
   4  -6   7      139.20      138.39      6.27 o
   5  -6   7      153.06      157.38      6.77 o
   6  -6   7      155.44      152.94      7.26 o
   7  -6   7        1.68        0.78      8.85 o
   8  -6   7       56.18       62.50      9.71 o
  -9  -5   7        7.14        0.00     14.81 o
  -8  -5   7        0.30        8.61      8.45 o
  -7  -5   7        6.53        0.00     11.35 o
  -6  -5   7      153.82      164.12      9.33 o
  -5  -5   7        0.54        0.00      7.32 o
  -3  -5   7        2.27        3.03      5.80 o
  -2  -5   7      221.87      164.94      7.79 o
  -1  -5   7        7.43       14.24      3.11 o
   0  -5   7      334.46      318.11      7.12 o
   1  -5   7      135.72      143.80      4.22 o
   2  -5   7       55.11       46.19      4.20 o
   3  -5   7        2.67        2.08      4.10 o
   4  -5   7      130.55      140.98      6.20 o
   5  -5   7       89.39      100.87      6.39 o
   6  -5   7       82.93       93.51      6.76 o
   7  -5   7      236.48      232.00      8.04 o
   8  -5   7       10.29        8.03      8.60 o
  -9  -4   7      110.91      110.83     16.92 o
  -8  -4   7       17.99       23.16      9.02 o
  -7  -4   7        6.77        2.34      8.41 o
  -6  -4   7        0.97        0.00     10.92 o
  -5  -4   7       13.38        1.93      7.12 o
  -4  -4   7      135.54      113.25      7.16 o
  -3  -4   7      117.54      110.35      6.61 o
  -2  -4   7      826.01      741.83     11.88 o
  -1  -4   7        8.56        1.07      3.98 o
   0  -4   7       40.08       41.57      2.47 o
   1  -4   7     1323.63     1371.11     30.49 o
   2  -4   7        4.26        3.24      3.10 o
   3  -4   7      115.90      113.26      6.70 o
   4  -4   7       18.54       16.87      5.20 o
   5  -4   7     1507.71     1558.91     16.22 o
   6  -4   7       41.31       43.14      5.99 o
   7  -4   7       42.73       26.70      6.59 o
   8  -4   7      189.72      214.79      9.88 o
   9  -4   7       42.51       34.89      8.81 o
  -9  -3   7       16.47       22.68      9.50 o
  -8  -3   7      122.74      106.68     10.09 o
  -7  -3   7      151.68      143.70      9.77 o
  -6  -3   7      299.76      291.57     10.29 o
  -5  -3   7       17.92       17.76      7.35 o
  -4  -3   7      963.34      978.31     17.78 o
  -3  -3   7      276.68      275.80      7.59 o
  -2  -3   7     2701.58     2712.71     28.15 o
  -1  -3   7      269.11      338.10      9.94 o
   0  -3   7      233.93      245.23      8.48 o
   1  -3   7        8.67        6.00      4.57 o
   2  -3   7      387.50      394.90     12.82 o
   3  -3   7      317.05      342.02     11.48 o
   4  -3   7       36.46       30.29      4.28 o
   5  -3   7       40.62       51.41      5.59 o
   6  -3   7       21.39       22.24      6.02 o
   7  -3   7       29.07       22.85      6.17 o
   8  -3   7       16.38       15.77      6.88 o
   9  -3   7       22.36       27.08      8.37 o
  -9  -2   7       81.93      100.28     10.61 o
  -8  -2   7        3.11        7.54      9.04 o
  -7  -2   7       50.57       53.80      8.94 o
  -6  -2   7        2.28        1.64     10.69 o
  -5  -2   7      300.53      314.72     13.66 o
  -4  -2   7       10.12       14.30     10.07 o
  -3  -2   7     1046.35     1096.25     18.32 o
  -2  -2   7     1315.12     1368.43     19.19 o
  -1  -2   7     1535.88     1648.63     10.12 o
   0  -2   7      164.38      195.86      4.11 o
   1  -2   7      770.75      800.25     14.87 o
   2  -2   7       13.98        9.96      4.90 o
   3  -2   7     1870.05     2010.14      9.25 o
   4  -2   7      211.31      220.60      4.58 o
   5  -2   7      199.25      192.56      5.12 o
   6  -2   7      197.17      195.42      5.81 o
   7  -2   7       69.78       75.71      6.95 o
   8  -2   7        7.74        5.71      7.03 o
   9  -2   7       91.95       87.06      8.92 o
  -8  -1   7       29.22       33.03      9.42 o
  -7  -1   7       16.48       18.61     11.84 o
  -6  -1   7      143.48      152.22     13.25 o
  -5  -1   7      131.70      130.34     12.53 o
  -4  -1   7        6.08        3.31      9.70 o
  -3  -1   7      604.51      634.81     15.26 o
  -2  -1   7      220.75      234.85     11.64 o
  -1  -1   7     1049.45     1112.25     17.31 o
   0  -1   7       81.02       80.93      4.36 o
   1  -1   7      599.31      640.10     13.29 o
   2  -1   7     1243.78     1381.03     20.01 o
   3  -1   7      329.66      320.73      5.37 o
   4  -1   7      300.76      360.89      4.78 o
   5  -1   7      228.50      230.54      4.68 o
   6  -1   7        0.60        2.88      4.87 o
   7  -1   7       30.87       21.58      5.28 o
   8  -1   7       78.19       74.26      9.28 o
   9  -1   7       99.26       74.96     10.40 o
  10  -1   7       44.85       29.00     10.68 o
  -8   0   7       29.29       32.05     12.82 o
  -7   0   7       96.64       91.44     13.14 o
  -6   0   7       55.96       54.68     11.97 o
  -5   0   7      240.37      251.55     13.66 o
  -4   0   7      866.06      865.96     18.04 o
  -3   0   7       91.61       84.09     10.39 o
  -2   0   7     1397.64     1429.62     19.53 o
  -1   0   7      312.20      280.49     12.53 o
   0   0   7     2606.33     2867.36     17.86 o
   1   0   7      635.69      677.51      5.51 o
   2   0   7      866.38      887.39      7.64 o
   3   0   7     1545.32     1672.72     20.74 o
   4   0   7      197.60      184.68      4.21 o
   5   0   7     1169.38     1203.09      8.12 o
   6   0   7      145.70      151.96      4.12 o
   7   0   7       16.29       14.86      4.92 o
   8   0   7       52.05       47.00      8.81 o
   9   0   7        8.03        7.09      9.16 o
  10   0   7       45.76       49.70     10.52 o
  -8   1   7       36.13       40.77      8.91 o
  -7   1   7       97.51       79.71      9.24 o
  -6   1   7      228.49      231.43     10.00 o
  -5   1   7       97.79       96.34      7.98 o
  -4   1   7      142.10      163.71      7.39 o
  -3   1   7        0.21        1.09      5.96 o
  -2   1   7       39.06       39.31      4.55 o
  -1   1   7       51.21       55.14      9.96 o
   0   1   7       79.66       77.29      5.07 o
   1   1   7       19.34       17.14      4.00 o
   2   1   7        5.47       11.45      2.67 o
   3   1   7        9.10       21.46      2.69 o
   4   1   7        0.01        0.07      2.74 o
   5   1   7      256.02      226.45      3.73 o
   6   1   7        3.21        5.31      2.65 o
   7   1   7      391.21      422.81      6.77 o
   8   1   7        1.54        0.00      8.64 o
   9   1   7      164.70      172.82      8.55 o
  10   1   7        3.11        4.20      9.56 o
  -8   2   7       27.51       18.31      9.48 o
  -7   2   7       46.99       41.51      8.64 o
  -6   2   7      129.14      121.54      9.24 o
  -5   2   7        0.30        3.06     12.00 o
  -4   2   7       41.11       42.37      6.97 o
  -3   2   7      114.66      127.57      6.48 o
  -2   2   7        8.36       11.43      4.86 o
  -1   2   7      973.54     1127.59     18.24 o
   0   2   7      252.56      285.77     11.27 o
   1   2   7      791.68      942.06     12.23 o
   2   2   7      147.45      164.44      4.09 o
   3   2   7      237.43      274.03      3.71 o
   4   2   7        2.79        1.37      2.60 o
   5   2   7       61.35       62.42      2.59 o
   6   2   7       42.76       42.17      3.70 o
   7   2   7        0.20        0.00      7.93 o
   8   2   7      329.35      298.63     19.66 o
   9   2   7        2.60        0.46      8.29 o
  10   2   7       69.18       45.78      9.89 o
  -8   3   7        0.01        5.11      9.49 o
  -7   3   7        7.59        8.41      8.64 o
  -6   3   7        1.08        4.27      8.07 o
  -5   3   7        1.42        1.36      6.52 o
  -4   3   7       22.70       17.32      5.84 o
  -3   3   7        2.31        2.81      5.05 o
  -2   3   7      178.49      169.45      8.42 o
  -1   3   7       36.98       32.59      6.98 o
   0   3   7      504.48      539.56      6.49 o
   1   3   7        6.67       12.28      3.78 o
   2   3   7      538.81      583.27      6.20 o
   3   3   7       18.08       19.87      3.19 o
   4   3   7       42.77       35.25      2.93 o
   5   3   7       39.42       42.32      2.25 o
   6   3   7      113.67      103.27      4.85 o
   7   3   7       50.34       50.57      8.42 o
   8   3   7       13.20       12.39      8.70 o
   9   3   7       11.30       17.94      7.19 o
  10   3   7       58.96       68.42      9.61 o
  -7   4   7       39.20       30.08      7.89 o
  -6   4   7      114.43      112.73      8.08 o
  -5   4   7       64.97       62.60      7.07 o
  -4   4   7       20.36       16.73      6.19 o
  -3   4   7      120.89      137.14     12.74 o
  -2   4   7        0.31        8.29     10.59 o
  -1   4   7      393.96      448.28      7.56 o
   0   4   7        5.76        4.03      3.99 o
   1   4   7      147.08      178.66      5.61 o
   2   4   7        0.10        1.81      5.07 o
   3   4   7       52.82       54.77      3.52 o
   4   4   7        4.32        5.11      2.85 o
   5   4   7        0.66        1.49      2.05 o
   6   4   7       12.86       11.76      7.19 o
   7   4   7       59.08       49.19      8.40 o
   8   4   7       35.94       32.52      6.56 o
   9   4   7      150.65      129.32      7.99 o
  10   4   7        8.32        4.59      8.71 o
  -7   5   7        0.69        1.14     14.02 o
  -6   5   7       84.89       95.17      8.25 o
  -5   5   7      121.77      129.57     10.25 o
  -4   5   7       23.67       16.97     12.83 o
  -3   5   7      212.93      218.11     14.66 o
  -2   5   7      195.51      181.76     13.10 o
  -1   5   7      155.70      143.27     11.72 o
   0   5   7      938.19      933.02     10.13 o
   1   5   7      352.31      360.47      8.56 o
   2   5   7     1213.58     1172.58     14.25 o
   3   5   7       10.78       11.83      4.21 o
   4   5   7      164.94      169.74      3.96 o
   5   5   7        1.56        2.82      2.48 o
   6   5   7        0.41        0.00      7.61 o
   7   5   7      115.31      115.54      9.07 o
   8   5   7       56.65       51.34      6.47 o
   9   5   7       92.37       80.37      7.28 o
  10   5   7        5.59        4.88     14.11 o
  -6   6   7        4.37        5.27      9.47 o
  -5   6   7      334.77      314.04     17.73 o
  -4   6   7       18.55       18.20     13.05 o
  -3   6   7     2091.43     2103.32     29.21 o
  -2   6   7       38.54       46.79     12.71 o
  -1   6   7      903.04      923.38     18.78 o
   0   6   7      158.93      161.61     11.76 o
   1   6   7      209.41      205.62      8.00 o
   2   6   7        0.77        0.00      4.44 o
   3   6   7       74.06       75.77      4.90 o
   4   6   7      499.67      526.26      7.88 o
   5   6   7      645.38      631.44      8.82 o
   6   6   7      884.30      783.23     39.47 o
   7   6   7      596.34      575.99     12.91 o
   8   6   7        0.48        0.93      5.90 o
   9   6   7        0.64        0.00     13.02 o
  10   6   7       25.12       31.65     14.25 o
  -6   7   7        3.13       14.57     15.02 o
  -5   7   7       74.94       96.49     15.35 o
  -4   7   7        1.45        2.67     13.70 o
  -3   7   7      369.88      364.34     17.54 o
  -2   7   7      561.82      570.78     18.34 o
  -1   7   7      117.05      122.89     13.41 o
   0   7   7       44.82       39.73     11.01 o
   1   7   7      329.43      340.76      5.97 o
   2   7   7      537.45      551.71      5.90 o
   3   7   7        1.87        0.00      4.71 o
   4   7   7       11.22        8.48      4.67 o
   5   7   7      382.45      366.85      6.54 o
   6   7   7       17.79       18.55      8.10 o
   7   7   7      283.94      269.95      6.81 o
   8   7   7      153.25      158.52     14.52 o
   9   7   7        0.67        3.08     13.39 o
  10   7   7       71.95       56.37     15.75 o
  -5   8   7       15.53       20.60     14.87 o
  -4   8   7       32.43       34.76     14.70 o
  -3   8   7        0.28        0.00     13.69 o
  -2   8   7      564.94      593.55     19.22 o
  -1   8   7       70.88       70.32     12.84 o
   0   8   7      360.49      393.06     15.34 o
   1   8   7       53.55       55.14      4.05 o
   2   8   7        1.52        0.32      2.52 o
   3   8   7      232.17      225.49      4.20 o
   4   8   7       71.12       64.75      5.39 o
   5   8   7     2362.77     2456.25     48.76 o
   6   8   7       42.67       42.12      8.80 o
   7   8   7      774.35      806.04     14.71 o
   8   8   7        6.14        7.63      9.22 o
   9   8   7        0.05        3.63     13.70 o
  10   8   7       25.42       16.22     14.86 o
  -5   9   7       96.24       89.69     17.11 o
  -4   9   7       16.27       21.20     14.58 o
  -3   9   7       24.59       29.37     14.01 o
  -2   9   7      341.31      344.47     17.76 o
  -1   9   7       33.20       18.78     13.03 o
   0   9   7        5.46        0.27      5.80 o
   1   9   7        0.33        0.00      5.81 o
   2   9   7        0.18        1.74      6.02 o
   3   9   7       22.16       28.09      5.53 o
   4   9   7       27.09       27.24      5.44 o
   5   9   7        0.39        2.58      5.58 o
   6   9   7      179.26      186.20     12.05 o
   7   9   7      158.21      165.06     10.59 o
   8   9   7      135.29      126.71     10.79 o
   9   9   7        1.77       10.70     13.82 o
  -4  10   7       16.88       22.92     15.52 o
  -3  10   7       44.66       51.90     15.10 o
  -2  10   7       80.99       64.88     14.77 o
  -1  10   7        9.79       10.08     13.49 o
   0  10   7       32.25       36.22     12.89 o
   1  10   7       38.71       32.86      6.14 o
   2  10   7      383.47      314.38      7.66 o
   3  10   7       14.52       14.89      5.43 o
   4  10   7        0.28        0.97      5.55 o
   5  10   7        1.71        1.79      5.41 o
   6  10   7      449.31      467.90     12.46 o
   7  10   7       65.87       65.75      9.49 o
   8  10   7        9.08        8.27     13.88 o
   9  10   7        3.46        5.61     14.49 o
  -3  11   7        8.34        0.00     14.97 o
  -2  11   7        6.05       13.66     13.97 o
  -1  11   7       25.44       29.49     14.04 o
   0  11   7        2.17        9.00     12.71 o
   1  11   7      260.42      224.80     14.89 o
   2  11   7        1.49        0.46      5.34 o
   3  11   7      368.00      338.66      8.05 o
   4  11   7        0.62        0.00      9.42 o
   5  11   7       66.50       54.17      6.01 o
   6  11   7        0.86        2.23      8.54 o
   7  11   7        8.95        6.11     13.56 o
   9  11   7       21.91       15.85     16.22 o
  -2  12   7        6.42        0.00     15.51 o
  -1  12   7       20.90       12.56     13.98 o
   0  12   7       32.39       30.14     13.38 o
   1  12   7        1.80        4.55     12.22 o
   2  12   7        0.13        0.00     11.99 o
   3  12   7        0.22        3.33      5.66 o
   4  12   7        7.15        7.79      5.57 o
   5  12   7        1.79        0.55      6.55 o
   6  12   7       21.11       16.42     14.30 o
   7  12   7        3.43        1.74     14.87 o
  -1  13   7       17.86       22.72     14.80 o
   0  13   7      315.35      352.10     19.08 o
   1  13   7       44.65       38.24     13.71 o
   2  13   7      167.88      165.65     14.62 o
   3  13   7      158.27      144.04     10.57 o
   4  13   7       38.96       32.35      8.65 o
   5  13   7      206.74      237.43     18.39 o
   6  13   7        5.33       19.31     14.91 o
   7  13   7      202.48      294.40     20.00 o
   1  14   7      307.00      376.43     19.53 o
   2  14   7      112.27      101.55     14.73 o
   3  14   7      240.91      275.36     18.37 o
   4  14   7      165.79      169.73     11.16 o
   5  14   7      144.43      178.05     18.23 o
   6  14   7       69.66       83.68     17.23 o
  -4 -13   8       93.71       98.05     11.87 o
  -3 -13   8        2.19        8.54     10.83 o
  -2 -13   8      130.44      117.42     17.36 o
  -1 -13   8        0.98        4.98     14.95 o
   0 -13   8       55.89       39.77     16.30 o
   1 -13   8        3.61        0.00     15.28 o
  -5 -12   8       46.95       47.71     15.05 o
  -4 -12   8       47.50       39.85     15.24 o
  -3 -12   8       58.04       53.54     16.65 o
  -2 -12   8       28.71       22.31     10.52 o
  -1 -12   8       75.76       57.31     15.90 o
   0 -12   8       23.30       34.78     15.51 o
   1 -12   8      102.23       97.72     17.36 o
   3 -12   8       54.61       53.28     16.00 o
  -6 -11   8       15.04       11.83      9.14 o
  -5 -11   8       54.50       55.50      8.98 o
  -4 -11   8       37.30       33.99      8.15 o
  -3 -11   8       86.23      100.96      8.72 o
  -2 -11   8      133.78      128.84      8.99 o
  -1 -11   8       91.52       96.74     11.18 o
   0 -11   8      125.13      130.26     16.04 o
   1 -11   8       41.02       40.23     14.74 o
   2 -11   8      122.89      133.68     16.78 o
   3 -11   8        1.76        3.04     14.77 o
   4 -11   8       16.61       21.90     14.84 o
  -7 -10   8        7.67        7.49      9.10 o
  -6 -10   8        3.57        7.66      8.64 o
  -5 -10   8       20.54       21.92      8.38 o
  -4 -10   8       17.44       17.97      8.11 o
  -3 -10   8        9.83        6.07      7.51 o
  -2 -10   8       14.82       15.90      7.14 o
  -1 -10   8       55.43       57.66      7.49 o
   1 -10   8       55.89       54.52     15.27 o
   2 -10   8        7.79        3.97     13.66 o
   3 -10   8       88.48       90.19     15.22 o
   4 -10   8        9.94       13.43     14.57 o
   5 -10   8      182.59      195.27     17.10 o
  -7  -9   8       36.03       47.03      9.38 o
  -6  -9   8       36.70       50.76      8.87 o
  -5  -9   8       55.00       57.43      8.46 o
  -4  -9   8       68.40       59.80      7.74 o
  -3  -9   8      118.18      107.32      8.06 o
  -2  -9   8      117.88      121.21      7.59 o
  -1  -9   8       37.32       38.44      6.51 o
   0  -9   8       16.51       17.46     13.50 o
   2  -9   8       94.87       81.92     14.88 o
   3  -9   8       57.52       57.56     14.59 o
   4  -9   8      223.29      218.78     16.35 o
   5  -9   8      120.36      129.20     15.61 o
   6  -9   8       12.63        8.87     13.95 o
  -8  -8   8       18.74        4.97      9.30 o
  -7  -8   8       23.84       26.98      9.22 o
  -6  -8   8      149.23      120.84      9.34 o
  -5  -8   8       14.86       13.29      8.07 o
  -4  -8   8       16.63       14.17      7.29 o
  -3  -8   8       24.66       15.17      7.06 o
  -2  -8   8        5.45        5.67      6.35 o
  -1  -8   8       95.54       90.68      6.62 o
   0  -8   8      270.25      266.71     15.28 o
   1  -8   8        3.20        3.01     12.89 o
   2  -8   8      425.36      444.60     24.09 o
   3  -8   8      229.34      225.46      8.45 o
   4  -8   8       28.63       34.70     13.90 o
   5  -8   8      305.61      310.36     17.08 o
  -8  -7   8        0.04        3.38      9.20 o
  -7  -7   8      219.38      213.28     11.01 o
  -6  -7   8        0.94        2.99      7.94 o
  -5  -7   8        7.72       10.73      7.83 o
  -4  -7   8       53.99       50.95      7.70 o
  -3  -7   8      144.69      177.86      7.91 o
  -2  -7   8      121.91      137.45     13.85 o
  -1  -7   8      183.09      165.07      4.93 o
   0  -7   8       37.36       24.52      4.88 o
   1  -7   8      676.03      763.39     19.05 o
   2  -7   8        0.94        1.36     11.69 o
   3  -7   8        0.04        6.63     12.96 o
   4  -7   8      413.72      457.42     20.33 o
   5  -7   8       35.83       25.67      6.91 o
   6  -7   8       48.98       49.60      9.40 o
   7  -7   8       22.66       24.90      9.62 o
  -8  -6   8       46.06       47.63      9.52 o
  -7  -6   8       68.24       62.20      9.08 o
  -6  -6   8       13.68        8.71      8.46 o
  -5  -6   8     1417.55     1317.89     15.65 o
  -4  -6   8      464.26      454.58     10.43 o
  -3  -6   8     1685.25     1575.88     34.73 o
  -2  -6   8      870.19      931.22     38.05 o
  -1  -6   8       35.66       42.26      4.95 o
   0  -6   8      649.76      693.26     12.81 o
   1  -6   8      372.38      341.59     12.56 o
   2  -6   8      141.13      139.47      5.88 o
   3  -6   8      418.31      409.40     10.79 o
   4  -6   8      424.48      470.90     10.20 o
   5  -6   8      238.22      233.56      7.56 o
   6  -6   8      332.22      334.98      8.56 o
   7  -6   8       58.39       60.62      9.26 o
   8  -6   8        3.78        0.00     14.91 o
  -8  -5   8       64.70       61.01      9.65 o
  -7  -5   8      191.73      193.92     10.56 o
  -6  -5   8       31.48       36.01      8.45 o
  -5  -5   8     1037.47     1119.07     14.57 o
  -4  -5   8       21.54       24.12      6.78 o
  -3  -5   8      105.17      146.78      7.06 o
  -2  -5   8      164.98      126.91      6.28 o
  -1  -5   8      143.67      160.87      8.39 o
   0  -5   8      207.90      177.42     12.06 o
   1  -5   8     1406.72     1215.08     46.32 o
   2  -5   8      135.97      129.44      4.13 o
   3  -5   8      272.74      260.30      6.32 o
   4  -5   8      350.23      359.99      7.69 o
   5  -5   8       54.82       50.63      6.20 o
   6  -5   8      266.98      266.27      8.11 o
   7  -5   8      177.56      196.20      8.00 o
   8  -5   8      142.24      135.76     16.05 o
  -8  -4   8        8.85        8.61      9.22 o
  -7  -4   8        1.58        1.72     11.59 o
  -6  -4   8       64.23       48.88      8.48 o
  -5  -4   8       23.23       42.10      7.89 o
  -4  -4   8      131.12      135.03      7.84 o
  -3  -4   8      173.79      206.82      9.47 o
  -2  -4   8      152.45      161.48      6.03 o
  -1  -4   8      103.92      108.49      4.42 o
   0  -4   8      554.34      574.31     10.68 o
   1  -4   8      300.36      269.18      6.59 o
   2  -4   8      357.42      317.83     28.16 o
   3  -4   8      198.81      187.12      4.50 o
   4  -4   8      232.26      232.74      5.83 o
   5  -4   8      719.50      736.12     13.86 o
   6  -4   8      104.34       93.66      7.01 o
   7  -4   8      405.67      397.27      8.87 o
   8  -4   8       30.06       29.93      7.50 o
  -8  -3   8       31.41       37.08      9.53 o
  -7  -3   8       80.14       93.71      9.56 o
  -6  -3   8      162.37      156.33      9.60 o
  -5  -3   8      148.20      175.12     10.21 o
  -4  -3   8      241.85      266.80     13.64 o
  -3  -3   8     1245.75     1244.21     12.41 o
  -2  -3   8        2.82        6.08      5.03 o
  -1  -3   8      523.16      569.75      8.06 o
   0  -3   8      536.82      559.95     20.30 o
   1  -3   8       97.61       93.46      9.71 o
   2  -3   8      583.99      711.25     14.44 o
   3  -3   8        0.01        0.05      3.01 o
   4  -3   8      590.67      637.90      8.17 o
   5  -3   8      269.61      261.71      5.85 o
   6  -3   8      715.74      719.64     17.68 o
   7  -3   8      223.63      235.74      6.74 o
   8  -3   8       29.14       24.57      6.99 o
   9  -3   8      248.46      260.11     12.12 o
  -8  -2   8        1.05       11.16     14.04 o
  -7  -2   8       46.84       40.74      9.02 o
  -6  -2   8        2.10        5.63      8.28 o
  -5  -2   8       32.26       22.57     11.36 o
  -4  -2   8      202.72      212.72     13.00 o
  -3  -2   8        9.75        4.25     10.24 o
  -2  -2   8      291.06      286.23      7.01 o
  -1  -2   8      309.62      338.59      7.01 o
   0  -2   8       60.91       45.43      9.85 o
   1  -2   8     3237.45     3591.84     27.32 o
   2  -2   8      464.59      517.49      7.48 o
   3  -2   8      507.27      532.15      7.27 o
   4  -2   8       10.62       10.45      3.62 o
   5  -2   8        3.75        2.69      4.20 o
   6  -2   8      404.24      405.35     12.70 o
   7  -2   8       61.55       65.27      5.38 o
   8  -2   8       20.30       18.53      6.95 o
   9  -2   8      107.08      107.64      8.55 o
  -8  -1   8       10.22       20.46      9.31 o
  -7  -1   8       60.25       42.52     12.89 o
  -6  -1   8        2.34        5.05     11.50 o
  -5  -1   8      173.02      156.01     13.63 o
  -4  -1   8       18.89       15.39     10.63 o
  -3  -1   8       23.95       33.45     10.11 o
  -2  -1   8       60.18       50.15     10.64 o
  -1  -1   8       34.11       32.33      9.69 o
   0  -1   8      196.24      179.43      5.36 o
   1  -1   8       80.70       90.33      9.55 o
   2  -1   8       12.62       21.32      4.16 o
   3  -1   8        5.64        3.65      2.79 o
   4  -1   8       56.27       52.12      4.03 o
   5  -1   8       93.09       94.09      4.78 o
   6  -1   8       41.08       42.32      5.28 o
   7  -1   8       19.58       29.50      5.46 o
   8  -1   8        2.12        7.30     11.81 o
   9  -1   8       11.87        2.63      9.30 o
  -8   0   8        0.09        4.31      8.95 o
  -7   0   8       52.84       54.89     13.37 o
  -6   0   8       27.71       37.43     12.00 o
  -5   0   8      128.37      141.45     13.16 o
  -4   0   8        2.27        1.78     10.49 o
  -3   0   8      857.02      924.45     18.49 o
  -2   0   8       51.61       43.72      3.78 o
  -1   0   8     2391.68     2636.66     25.54 o
   0   0   8      307.73      359.16      5.91 o
   1   0   8     3099.99     3361.73     41.98 o
   2   0   8      315.93      314.34      6.44 o
   3   0   8     2255.23     2452.59     14.11 o
   4   0   8       81.65       89.04      3.61 o
   5   0   8      651.68      699.58      6.09 o
   6   0   8       75.81       83.24      5.24 o
   7   0   8       82.96       84.38      5.52 o
   8   0   8       25.83       27.83      8.75 o
   9   0   8       21.00       26.66      9.62 o
  10   0   8       18.05       22.80     10.19 o
  -8   1   8        0.07        1.51      9.09 o
  -7   1   8       64.35       57.22      9.08 o
  -6   1   8        0.01        4.75      7.76 o
  -5   1   8        0.03        8.97      8.57 o
  -4   1   8       26.08       22.78      6.31 o
  -3   1   8      323.86      324.04      7.31 o
  -2   1   8      184.34      170.79      7.64 o
  -1   1   8      230.46      218.28     11.48 o
   0   1   8       30.49       32.68      4.70 o
   1   1   8        5.35        6.41      3.88 o
   2   1   8      185.17      200.62      3.71 o
   3   1   8       59.77       64.69      3.08 o
   4   1   8      301.08      341.76      4.57 o
   5   1   8      119.18      128.88      3.66 o
   6   1   8       42.30       43.28      4.62 o
   7   1   8       69.88       61.71      5.89 o
   8   1   8       10.89       15.91      8.29 o
   9   1   8       52.23       50.33      9.41 o
  10   1   8        1.70        0.00     13.54 o
  -7   2   8       23.14       23.94      8.99 o
  -6   2   8      124.51      111.15      9.62 o
  -5   2   8       40.01       29.77      7.77 o
  -4   2   8      192.87      188.42     12.75 o
  -3   2   8      187.01      194.23      7.10 o
  -2   2   8      845.59      872.51     17.86 o
  -1   2   8       28.60       25.46     10.11 o
   0   2   8     2409.12     2525.12     27.08 o
   1   2   8      778.25      786.96      8.44 o
   2   2   8      936.90      940.91      9.78 o
   3   2   8      506.13      502.55      4.79 o
   4   2   8      120.68      117.07      3.52 o
   5   2   8      440.26      449.29      7.36 o
   6   2   8       16.96       17.43      6.68 o
   7   2   8      135.80      140.12      8.83 o
   8   2   8       10.64       11.61      8.42 o
   9   2   8       18.29       20.69      9.34 o
  10   2   8        9.85       14.54      9.16 o
  -7   3   8       10.72        9.68      9.03 o
  -6   3   8        0.11        0.24      8.37 o
  -5   3   8        2.82        8.17      7.74 o
  -4   3   8       26.17       23.74      7.28 o
  -3   3   8       56.85       46.75      6.48 o
  -2   3   8      587.95      595.84     16.93 o
  -1   3   8      270.16      265.33     12.97 o
   0   3   8       76.95       86.79      4.78 o
   1   3   8      126.15      182.99      9.40 o
   2   3   8      153.90      151.04      4.39 o
   3   3   8        6.10        3.80      4.05 o
   4   3   8      358.88      348.80      6.88 o
   5   3   8      127.97      134.63      3.46 o
   6   3   8      269.46      245.48      7.96 o
   7   3   8        2.87        0.64      7.60 o
   8   3   8        5.62        5.05      8.43 o
   9   3   8        0.08        1.31     12.54 o
  10   3   8        5.07        8.18      8.97 o
  -7   4   8       30.13       34.91      9.27 o
  -6   4   8      122.85      119.82      8.27 o
  -5   4   8        0.08        0.00      8.19 o
  -4   4   8        5.36        5.59      6.39 o
  -3   4   8      112.06       86.26      9.34 o
  -2   4   8       99.33      109.84      8.64 o
  -1   4   8      143.80      136.60      8.26 o
   0   4   8      304.59      321.15      5.54 o
   1   4   8      186.89      183.65      9.60 o
   2   4   8      566.48      554.17     11.62 o
   3   4   8        2.03        5.92      4.07 o
   4   4   8      124.88      138.23      3.91 o
   5   4   8        2.30        2.36      2.72 o
   6   4   8       62.24       50.68      5.45 o
   7   4   8       10.18        6.68      7.76 o
   8   4   8      189.49      175.23     10.32 o
   9   4   8        5.70        5.40      6.88 o
  10   4   8       83.97       48.94      9.30 o
  -6   5   8      130.57      143.87      9.02 o
  -5   5   8       17.95        4.50      7.29 o
  -4   5   8      245.50      248.70     11.77 o
  -3   5   8      300.55      289.81     16.38 o
  -2   5   8      202.77      209.14     13.93 o
  -1   5   8      141.52      149.77     12.80 o
   0   5   8       40.39       36.87      4.79 o
   1   5   8      103.08      117.11      6.82 o
   2   5   8       88.06      100.03      6.14 o
   3   5   8      571.55      561.24      7.38 o
   4   5   8      110.73      111.73      5.07 o
   5   5   8     1587.62     1568.60     10.59 o
   6   5   8      143.91      135.55      8.56 o
   7   5   8      112.49      112.77      9.09 o
   8   5   8        0.87        2.31      8.71 o
   9   5   8        1.89        1.41      6.65 o
  10   5   8        6.09       16.23     13.84 o
  -6   6   8        4.89       17.98     10.28 o
  -5   6   8      206.21      233.72     12.32 o
  -4   6   8      376.42      329.37     17.54 o
  -3   6   8      412.42      424.78     18.13 o
  -2   6   8      501.77      500.47     17.67 o
  -1   6   8      132.38      121.63     12.49 o
   0   6   8      110.86      111.67     11.76 o
   1   6   8       70.28       67.75     10.19 o
   2   6   8       20.81       18.11      4.80 o
   3   6   8      132.35      137.91      5.53 o
   4   6   8       42.75       39.07      4.96 o
   5   6   8     2778.95     2726.60     12.64 o
   6   6   8      382.20      362.41     10.78 o
   7   6   8      541.46      514.08     12.51 o
   8   6   8        0.60        0.00      6.69 o
   9   6   8       49.92       45.90      9.75 o
  10   6   8      225.37      226.11     17.33 o
  -4   7   8      170.54      165.08     15.78 o
  -3   7   8       94.56       75.83     14.76 o
  -2   7   8     1089.44     1107.97     23.66 o
  -1   7   8      913.88      940.18     20.92 o
   0   7   8       24.54       18.05     11.42 o
   1   7   8       36.73       27.91     10.49 o
   2   7   8       62.37       59.76      5.48 o
   3   7   8      113.73      103.95      6.75 o
   4   7   8      959.88      981.76     28.00 o
   5   7   8     1098.35     1098.14     23.89 o
   6   7   8      386.71      372.59     11.20 o
   7   7   8      112.85       98.42      9.52 o
   8   7   8       21.66       21.32      9.47 o
   9   7   8       37.58       39.01      9.86 o
  10   7   8       16.63       13.93     14.51 o
  -5   8   8       13.04       22.54     15.01 o
  -4   8   8       56.68       43.42     14.66 o
  -3   8   8       48.67       46.72     14.70 o
  -2   8   8       39.27       35.49     13.89 o
  -1   8   8        8.92        7.47     12.41 o
   0   8   8      326.07      290.31     15.00 o
   1   8   8       97.70       88.32      7.19 o
   2   8   8      145.05      132.58      6.22 o
   3   8   8      325.88      286.07      7.12 o
   4   8   8       10.18       18.04      5.38 o
   5   8   8       14.50       11.63      5.20 o
   6   8   8      330.14      324.83     14.48 o
   7   8   8       12.38       15.45      8.90 o
   8   8   8       25.05       18.74      9.45 o
   9   8   8        0.15        3.75     13.62 o
  10   8   8        9.45        8.65     14.99 o
  -4   9   8       20.14       28.21     14.68 o
  -3   9   8        0.04        0.94     14.21 o
  -2   9   8       44.24       37.64     14.20 o
  -1   9   8       77.56       74.85     13.99 o
   0   9   8       60.00       52.74      7.04 o
   1   9   8        8.71        1.83      6.23 o
   2   9   8       69.85       78.41      5.98 o
   3   9   8       12.79       21.69      5.68 o
   4   9   8       27.79       31.93      5.67 o
   5   9   8       39.22       41.70      5.56 o
   6   9   8      133.43      146.50      9.90 o
   7   9   8        2.75       10.24     12.84 o
   8   9   8        0.18        2.95     13.48 o
   9   9   8       34.27       51.41     14.98 o
  -3  10   8        9.96        9.93     14.62 o
  -2  10   8        5.25        4.64     14.40 o
  -1  10   8        4.61        4.30     13.66 o
   0  10   8       90.05       73.96     13.72 o
   1  10   8      346.41      344.46      9.21 o
   2  10   8        0.01        4.43      5.72 o
   3  10   8      517.78      483.62      8.82 o
   4  10   8      181.41      159.97      6.87 o
   5  10   8        2.03        0.00      5.59 o
   6  10   8        0.39        2.40     11.32 o
   7  10   8        0.12        0.00      8.97 o
   8  10   8       26.71       27.61     10.05 o
   9  10   8       20.97       30.88     15.28 o
  -3  11   8       22.69       21.99     16.07 o
  -1  11   8       25.35       33.82     14.17 o
   0  11   8        0.25        0.00     13.25 o
   1  11   8        5.87       10.14     12.83 o
   2  11   8        9.45        5.89      6.11 o
   3  11   8        0.07        4.85      6.37 o
   4  11   8        3.57        2.45      6.67 o
   5  11   8       34.59       32.58      6.02 o
   6  11   8        0.86        4.01     13.40 o
   7  11   8       20.35       20.05      9.27 o
   8  11   8        0.48        0.00     14.31 o
  -2  12   8       12.50       27.20     16.16 o
  -1  12   8       14.39       17.95     14.56 o
   0  12   8       46.74       65.45     14.69 o
   1  12   8        1.15        3.52     13.16 o
   2  12   8       15.89       14.44     12.08 o
   3  12   8        2.23        3.68      8.91 o
   4  12   8       17.47       13.55      6.06 o
   5  12   8        0.01        3.01      7.83 o
   6  12   8       57.57       61.03      9.32 o
   7  12   8        0.52        4.70      9.38 o
   8  12   8        0.11       17.40     16.03 o
   0  13   8        3.17       11.23     14.41 o
   1  13   8        9.36       12.20     13.85 o
   2  13   8        4.74        8.55     12.85 o
   3  13   8        0.01        5.90     14.18 o
   4  13   8        8.99        6.24      8.55 o
   5  13   8        3.38        6.88      7.97 o
   6  13   8        9.43       11.80     15.38 o
   7  13   8        5.68       13.33     15.68 o
   2  14   8        2.98       13.76     13.62 o
   3  14   8        1.95        2.94     12.79 o
   4  14   8       32.98       40.86     10.10 o
   5  14   8        4.27        7.08     15.77 o
  -2 -13   9        0.92        2.41     15.64 o
  -1 -13   9        2.18       14.55     15.70 o
  -5 -12   9       33.83       44.16     16.62 o
  -4 -12   9        8.74        5.02     14.44 o
  -3 -12   9       25.09       23.31     15.05 o
  -2 -12   9        0.01        0.00     10.88 o
  -1 -12   9        8.97       15.54     11.48 o
   1 -12   9        8.76        0.62     15.82 o
   2 -12   9        7.19        1.35     15.75 o
  -6 -11   9        9.67        5.99     15.75 o
  -5 -11   9        3.23        7.86     13.96 o
  -4 -11   9       14.43       13.69     15.44 o
  -3 -11   9        2.80        2.92     14.34 o
  -2 -11   9       47.02       48.16     14.28 o
  -1 -11   9        2.22       11.72     14.70 o
   0 -11   9        9.29       12.03     10.00 o
   1 -11   9       22.55       28.24     14.71 o
   2 -11   9        1.32        5.85     14.84 o
   3 -11   9       99.29      100.97     17.12 o
   4 -11   9        0.03        6.41     15.10 o
  -6 -10   9        0.07       10.03     13.35 o
  -5 -10   9       11.55       18.99     15.15 o
  -4 -10   9        3.64        2.60     13.84 o
  -3 -10   9       26.81       15.34     13.20 o
  -2 -10   9       14.43       13.97     13.80 o
  -1 -10   9       18.01       19.94     14.81 o
   0 -10   9       35.70       30.90     14.75 o
   1 -10   9        8.06        2.87      9.94 o
   2 -10   9        2.18        4.13     14.22 o
   3 -10   9       71.96       67.80     15.57 o
   4 -10   9       25.41       36.03     14.91 o
   5 -10   9        4.76        1.39     14.56 o
  -7  -9   9       79.20       67.45      9.98 o
  -6  -9   9      491.88      498.87     13.00 o
  -5  -9   9       83.49       86.78      9.01 o
  -4  -9   9      154.00      166.36      9.20 o
  -3  -9   9        0.07        0.31      8.22 o
  -2  -9   9      138.87      119.87      7.60 o
  -1  -9   9        4.20       13.22     13.30 o
   0  -9   9       44.15       43.85     13.57 o
   1  -9   9       76.96       96.90     14.35 o
   2  -9   9       26.17       24.27     13.93 o
   3  -9   9      164.25      187.01     16.13 o
   4  -9   9       33.33       37.40     14.97 o
   5  -9   9       70.46       79.42     15.18 o
  -7  -8   9       19.45       10.79      9.06 o
  -6  -8   9      236.57      265.33     11.08 o
  -5  -8   9        3.56        6.67      7.92 o
  -4  -8   9      295.93      325.17     10.17 o
  -3  -8   9      734.53      761.42     23.38 o
  -2  -8   9      335.85      348.57      8.95 o
  -1  -8   9     1826.99     1838.06     39.46 o
   0  -8   9      131.02      119.68     15.52 o
   1  -8   9     1362.91     1357.73     25.28 o
   2  -8   9        1.88        8.50      9.45 o
   3  -8   9      636.86      636.24     20.32 o
   4  -8   9      247.27      244.55     16.80 o
   5  -8   9      266.78      303.16     17.61 o
   6  -8   9      237.03      224.11     16.39 o
  -7  -7   9       62.48       67.85      9.68 o
  -6  -7   9        0.94        4.47      8.52 o
  -5  -7   9      141.39      135.42      9.30 o
  -4  -7   9      152.77      124.41      8.23 o
  -3  -7   9      128.23      115.44      7.50 o
  -2  -7   9      477.69      426.88      8.63 o
  -1  -7   9        0.56        2.40      5.05 o
   0  -7   9     1072.99     1089.47     22.19 o
   1  -7   9       94.61      100.13     13.31 o
   2  -7   9      603.64      638.02     18.65 o
   3  -7   9      225.04      255.40     10.82 o
   4  -7   9      166.03      198.12      8.81 o
   5  -7   9       92.90       74.94      7.93 o
   6  -7   9       72.44       78.06     13.65 o
   7  -7   9        4.77       10.52      9.63 o
  -8  -6   9       54.93       54.45      9.92 o
  -7  -6   9        4.45        9.70      9.25 o
  -6  -6   9        1.05        0.00     11.94 o
  -5  -6   9      283.73      320.19     11.97 o
  -4  -6   9       96.82       54.80      7.57 o
  -3  -6   9     1797.08     1772.63     33.27 o
  -2  -6   9        7.21       11.36      5.57 o
  -1  -6   9     1139.87     1044.89     19.23 o
   0  -6   9      255.79      256.16     14.77 o
   1  -6   9     1036.09      943.57     19.68 o
   2  -6   9     1074.89     1145.46     21.38 o
   3  -6   9      750.75      829.36     19.42 o
   4  -6   9      181.96      215.20      9.20 o
   5  -6   9        0.07        1.05      7.39 o
   6  -6   9      225.28      245.72      8.34 o
   7  -6   9       43.87       46.30      9.48 o
  -8  -5   9      203.29      181.75     11.26 o
  -7  -5   9      166.78      176.82     10.72 o
  -6  -5   9       70.42       51.28     12.22 o
  -5  -5   9        6.97        7.49      8.00 o
  -4  -5   9        3.48       12.38      7.29 o
  -3  -5   9      281.43      318.61      8.51 o
  -2  -5   9      222.29      178.84      6.40 o
  -1  -5   9        1.11        6.89      3.63 o
   0  -5   9      146.37      146.06      6.34 o
   1  -5   9       59.07       43.99     10.93 o
   2  -5   9      243.71      223.50     33.25 o
   3  -5   9       49.49       62.20     10.75 o
   4  -5   9      363.91      391.03     12.14 o
   5  -5   9       65.90       73.72      6.70 o
   6  -5   9       69.24       76.33      6.96 o
   7  -5   9       10.63       10.64      6.52 o
   8  -5   9       23.61       28.43     15.11 o
  -8  -4   9       40.50       32.54      9.86 o
  -7  -4   9       21.34       27.60      9.08 o
  -6  -4   9      141.56      181.80     10.89 o
  -5  -4   9        0.17        0.00      7.95 o
  -4  -4   9      461.33      507.39     10.60 o
  -3  -4   9      260.41      271.13      9.77 o
  -2  -4   9       54.11       63.28      5.35 o
  -1  -4   9       51.35       69.66      3.86 o
   0  -4   9        2.07        2.59      4.25 o
   1  -4   9       95.08       95.46     10.48 o
   2  -4   9      166.39      152.87     11.29 o
   3  -4   9        0.01        0.00      2.07 o
   4  -4   9      249.72      249.46      5.24 o
   5  -4   9       61.75       57.76      4.89 o
   6  -4   9      314.50      306.00      7.00 o
   7  -4   9       87.25       92.32      5.99 o
   8  -4   9       44.33       35.96      9.62 o
  -8  -3   9       95.97      112.12     10.81 o
  -7  -3   9        1.80        2.43      8.89 o
  -6  -3   9       74.66       80.25      9.14 o
  -5  -3   9       20.41       18.11      7.95 o
  -4  -3   9      146.34      142.74      8.20 o
  -3  -3   9       69.55       62.06      6.66 o
  -2  -3   9       60.53       50.37      5.42 o
  -1  -3   9       31.22       40.98      3.65 o
   0  -3   9       69.78       66.78      8.26 o
   1  -3   9        8.02       15.13      9.29 o
   2  -3   9      137.35      137.98     10.21 o
   3  -3   9        0.26        2.36      1.48 o
   4  -3   9      277.72      280.57      5.07 o
   5  -3   9       89.63      101.00      5.93 o
   6  -3   9      206.20      208.43      6.15 o
   7  -3   9       12.30       13.64      5.27 o
   8  -3   9        3.75        8.20      6.96 o
   9  -3   9       81.55       87.13     10.21 o
  -8  -2   9       42.75       44.34      9.87 o
  -7  -2   9       94.40       85.52      9.95 o
  -6  -2   9      256.18      249.94     10.94 o
  -5  -2   9      182.95      161.94      9.31 o
  -4  -2   9      281.93      286.92     14.78 o
  -3  -2   9        3.30        3.35     10.63 o
  -2  -2   9      730.17      768.57      9.63 o
  -1  -2   9       25.25       32.07      7.80 o
   0  -2   9      395.44      382.54     13.15 o
   1  -2   9       19.50       26.27      9.19 o
   2  -2   9      351.54      358.00     12.06 o
   3  -2   9       84.33       87.34      6.00 o
   4  -2   9      647.97      702.43      6.26 o
   5  -2   9        0.03        2.74      4.07 o
   6  -2   9       15.12       10.44      4.65 o
   7  -2   9       43.13       45.31      5.39 o
   8  -2   9       28.26       26.49      7.03 o
   9  -2   9       39.68       42.06      7.82 o
  -8  -1   9        8.72        9.04      9.94 o
  -7  -1   9       63.61       69.79     14.02 o
  -6  -1   9        4.74        7.56     12.32 o
  -5  -1   9       10.22       12.85     12.04 o
  -4  -1   9       13.96       21.51     12.18 o
  -3  -1   9       14.44       16.38     10.95 o
  -2  -1   9        9.37       14.38      9.85 o
  -1  -1   9       44.11       29.46      9.56 o
   0  -1   9       29.87       25.11      2.90 o
   1  -1   9      127.21      125.98      9.84 o
   2  -1   9        0.66        1.72      3.80 o
   3  -1   9      121.98      120.56      8.39 o
   4  -1   9      203.54      199.06      4.29 o
   5  -1   9       18.28       22.58      4.55 o
   6  -1   9      483.10      511.29      7.95 o
   7  -1   9      108.19      113.52      6.58 o
   8  -1   9       85.62       89.43      9.00 o
   9  -1   9       65.84       58.93      7.95 o
  -7   0   9       26.09       16.27      8.52 o
  -6   0   9       63.05       73.27      8.33 o
  -5   0   9       10.13        9.96      6.78 o
  -4   0   9       53.81       57.21      6.26 o
  -3   0   9       87.23       90.50      6.14 o
  -2   0   9       69.42       62.82      3.43 o
  -1   0   9      114.33      125.97     11.31 o
   0   0   9      158.08      159.42      4.98 o
   1   0   9       47.11       44.16      3.17 o
   2   0   9      492.58      462.73      8.59 o
   3   0   9        2.13        5.18      3.19 o
   4   0   9      748.13      757.41      7.20 o
   5   0   9       10.80       10.39      4.20 o
   6   0   9      368.88      389.79      7.16 o
   7   0   9        0.62        5.17      5.07 o
   8   0   9       68.69       62.87      8.73 o
   9   0   9       15.49        0.00      9.05 o
  -7   1   9        9.21       11.80      8.41 o
  -6   1   9       60.26       58.67      8.11 o
  -5   1   9        3.01        1.76      7.06 o
  -4   1   9        0.22        0.00      7.01 o
  -3   1   9      136.46      115.37      9.17 o
  -2   1   9       12.32        5.71     10.85 o
  -1   1   9      283.12      283.23     12.97 o
   0   1   9       68.66       59.00      4.79 o
   1   1   9      792.51      865.25     19.88 o
   2   1   9       49.54       46.80      2.95 o
   3   1   9      542.53      574.35      5.25 o
   4   1   9      139.54      143.54      4.65 o
   5   1   9      110.87      110.66      3.88 o
   6   1   9        6.95        7.32      4.22 o
   7   1   9        6.00        7.29      7.68 o
   8   1   9       79.49       69.84      8.83 o
   9   1   9       36.38       29.50      9.11 o
  10   1   9       81.09       85.73      8.44 o
  -7   2   9       60.50       78.47     14.96 o
  -6   2   9        8.40        9.06      8.13 o
  -5   2   9       43.83       49.21      7.63 o
  -4   2   9       35.36       35.55      7.63 o
  -3   2   9       18.58       23.43      5.82 o
  -2   2   9        4.51       10.33     10.28 o
  -1   2   9      187.29      203.33     12.53 o
   0   2   9       31.84       38.83      9.66 o
   1   2   9       80.26       81.33      7.73 o
   2   2   9       59.79       56.02      3.47 o
   3   2   9       39.55       39.60      3.23 o
   4   2   9       27.41       35.88      3.90 o
   5   2   9      136.46      134.82      4.68 o
   6   2   9      204.15      199.83      5.60 o
   7   2   9       81.26       64.56      8.35 o
   8   2   9      159.39      170.65      9.82 o
  10   2   9       69.28       79.44      8.31 o
  -7   3   9      108.01       89.29     15.95 o
  -6   3   9       15.93       22.65      8.45 o
  -5   3   9      180.76      180.21      9.40 o
  -4   3   9        2.08        0.00      6.93 o
  -3   3   9      283.25      265.95     14.91 o
  -2   3   9      165.27      162.30     13.08 o
  -1   3   9      879.72      958.65     18.72 o
   0   3   9      341.67      319.33     12.61 o
   1   3   9       31.67       27.51      7.97 o
   2   3   9       81.77      108.29      5.38 o
   3   3   9      108.60      104.34      5.19 o
   4   3   9       13.20       10.03      4.01 o
   5   3   9      120.60      111.53      4.52 o
   6   3   9        2.28        1.25      3.35 o
   7   3   9       27.46       26.24      7.96 o
   8   3   9       40.27       30.59      8.54 o
   9   3   9        0.68        3.85      8.76 o
  10   3   9        6.41       12.45      9.42 o
  -6   4   9        0.15        2.31     11.47 o
  -5   4   9       73.62       71.16      9.02 o
  -4   4   9      170.23      168.22     15.22 o
  -3   4   9        1.98        2.05      8.91 o
  -2   4   9      405.50      383.60     11.32 o
  -1   4   9       50.75       55.73     11.76 o
   0   4   9      600.63      626.70      9.69 o
   1   4   9       21.21       20.36      8.16 o
   2   4   9        0.39        2.00      4.93 o
   3   4   9       13.43       18.32      4.43 o
   4   4   9      229.41      227.23      5.71 o
   5   4   9      213.11      202.65      4.38 o
   6   4   9        2.52        1.67      2.77 o
   7   4   9       65.77       57.31      8.64 o
   8   4   9        6.73       11.10      8.89 o
   9   4   9       68.98       50.65      9.50 o
  10   4   9       16.31       16.75      7.62 o
  -6   5   9       83.21      101.08     16.55 o
  -5   5   9        0.02        7.39      9.92 o
  -4   5   9        2.10        2.71      9.25 o
  -3   5   9       75.68       83.08     10.04 o
  -2   5   9      132.60      130.61     10.59 o
  -1   5   9      424.01      450.46     11.35 o
   0   5   9       51.84       45.00      4.45 o
   1   5   9        4.16        5.75      8.40 o
   2   5   9       47.39       40.50      6.01 o
   3   5   9      474.68      503.56     10.70 o
   4   5   9        7.40       10.21      4.66 o
   5   5   9      637.55      617.82      7.60 o
   6   5   9       23.78       20.62      7.97 o
   7   5   9      145.65      144.31      9.52 o
   8   5   9       25.61       25.05      8.83 o
   9   5   9        3.04        3.14      6.78 o
  10   5   9       20.54       10.60     10.21 o
  -6   6   9       37.94       33.19     11.16 o
  -5   6   9       53.02       35.71     10.41 o
  -4   6   9      286.27      306.83     12.97 o
  -3   6   9       42.66       37.06      9.81 o
  -2   6   9      231.74      240.07     15.62 o
  -1   6   9        0.20        4.72     11.85 o
   0   6   9        0.22        2.17     10.83 o
   1   6   9        2.98        0.00      6.67 o
   2   6   9        0.58        0.91      6.13 o
   3   6   9      666.09      646.92     16.06 o
   4   6   9      398.84      401.92      7.48 o
   5   6   9      348.90      349.58      6.88 o
   6   6   9      561.10      564.73     12.41 o
   7   6   9      179.65      173.58      9.82 o
   8   6   9       22.12       31.57      9.32 o
   9   6   9       42.68       45.15      9.90 o
  10   6   9        1.29        8.03     14.71 o
  -5   7   9       12.46       19.77     10.43 o
  -4   7   9      236.11      250.26     12.57 o
  -2   7   9       34.57       20.94     13.73 o
  -1   7   9       54.81       44.01     13.09 o
   0   7   9       70.98       84.00     12.87 o
   1   7   9       26.83       24.89     10.83 o
   2   7   9       53.50       43.50      5.77 o
   3   7   9      218.22      221.24      5.80 o
   4   7   9      329.16      336.99     14.46 o
   5   7   9        0.20        1.78      5.08 o
   6   7   9        6.27        5.32      8.27 o
   7   7   9       51.97       41.21      9.26 o
   8   7   9       22.69       30.76      9.55 o
   9   7   9        7.32        1.93      9.79 o
  10   7   9        1.18        1.40     13.77 o
  -4   8   9      190.04      220.89     17.93 o
  -3   8   9        5.20        3.07     14.47 o
  -2   8   9      737.63      763.61     22.35 o
  -1   8   9       57.72       53.44     13.43 o
   0   8   9        0.02        3.19     11.87 o
   1   8   9      221.37      208.36     13.65 o
   2   8   9       67.22       61.07      6.07 o
   3   8   9      225.68      205.73      7.09 o
   4   8   9        0.06        1.59      5.86 o
   5   8   9      101.87       89.05      6.87 o
   6   8   9       15.72       12.60      8.71 o
   7   8   9       97.75       91.71      9.86 o
   8   8   9        4.07        9.76      9.32 o
   9   8   9       76.32       89.75     10.99 o
  -4   9   9       23.55       31.20     15.94 o
  -3   9   9        2.03        0.00     13.94 o
  -2   9   9       15.71       13.36     13.83 o
  -1   9   9        2.30        0.00     12.85 o
   0   9   9      108.60       64.07     13.40 o
   1   9   9      127.35      113.02      8.94 o
   2   9   9      150.49      109.88      6.65 o
   3   9   9      343.86      263.23      7.73 o
   4   9   9        7.44        8.79      5.58 o
   5   9   9      197.54      164.02      6.85 o
   6   9   9      139.02      146.41      9.94 o
   7   9   9      111.51       87.75     10.00 o
   8   9   9       32.34       30.10      9.91 o
   9   9   9       13.62        6.50     10.13 o
  -3  10   9       41.97       30.32     15.68 o
  -2  10   9        3.23       10.88     14.97 o
  -1  10   9      203.44      191.61     16.50 o
   0  10   9       64.21       60.35     14.22 o
   1  10   9       83.58       72.06      7.59 o
   2  10   9      260.10      236.46      9.01 o
   3  10   9       79.69       75.70      6.56 o
   4  10   9      238.89      192.20      7.42 o
   5  10   9        1.08        1.82      5.75 o
   6  10   9      199.40      181.32     10.57 o
   7  10   9       86.08       72.79     10.12 o
   8  10   9       49.04       40.38     10.16 o
   9  10   9       57.84       69.83     11.09 o
  -2  11   9       45.88       54.16     16.51 o
  -1  11   9       26.06       44.24     15.24 o
   0  11   9       18.66       22.46     13.94 o
   1  11   9       14.66        4.78     13.00 o
   2  11   9        6.72        6.85      6.61 o
   3  11   9        4.47        5.37      5.76 o
   4  11   9        2.60        6.12      5.88 o
   5  11   9       74.03       52.67      8.65 o
   6  11   9        3.39       10.77      8.61 o
   7  11   9       36.31       26.13      9.55 o
   8  11   9      108.58      114.70     11.37 o
  -1  12   9      103.68      111.65     17.04 o
   0  12   9       99.61      127.17     16.41 o
   1  12   9       40.92       48.26     14.03 o
   2  12   9      103.57       84.43     14.08 o
   3  12   9        3.62        4.79      8.81 o
   4  12   9      127.74      114.19      7.18 o
   5  12   9       55.93       35.77      8.70 o
   6  12   9      144.21      129.94     10.44 o
   7  12   9       15.91       14.39      9.59 o
   1  13   9      121.40      182.23     16.81 o
   3  13   9       75.59      103.46     13.51 o
   4  13   9       21.75       15.82      8.85 o
   5  13   9       47.10       75.36      9.25 o
   6  13   9       30.40       31.85      9.20 o
  -3 -12  10       20.99       19.85     15.06 o
  -2 -12  10        6.74        3.03     15.63 o
  -1 -12  10       31.15       33.64     11.53 o
   0 -12  10       23.85       19.89     15.45 o
   1 -12  10       25.58       23.48     16.57 o
  -5 -11  10        3.45        1.27     15.52 o
  -4 -11  10       62.40       84.83     16.24 o
  -3 -11  10        6.41       11.81     14.86 o
  -2 -11  10       58.10       88.16     17.03 o
  -1 -11  10        0.02        0.00     15.25 o
   0 -11  10       29.64       33.00     11.45 o
   1 -11  10        9.17       25.63     15.55 o
   2 -11  10       36.79       39.44     15.56 o
   3 -11  10       16.59       30.87     15.87 o
  -5 -10  10       43.85       52.47     15.31 o
  -4 -10  10        0.00        0.00     14.58 o
  -3 -10  10        3.04       16.23     14.57 o
  -2 -10  10        1.24        0.00     13.95 o
  -1 -10  10        0.51        4.48     14.13 o
   0 -10  10        0.16        0.00     14.25 o
   1 -10  10       35.75       42.93     10.52 o
   2 -10  10        5.82        0.00     15.02 o
   3 -10  10       10.52        4.66     14.61 o
   4 -10  10       92.65      100.07     16.09 o
  -6  -9  10      120.65      134.60     16.15 o
  -5  -9  10        2.26       18.50     14.99 o
  -4  -9  10       40.82        2.92     14.10 o
  -3  -9  10      163.29      124.73     15.10 o
  -2  -9  10       19.08       27.82     14.14 o
  -1  -9  10      150.39      159.79     16.15 o
   0  -9  10      102.29       88.16     14.91 o
   1  -9  10       23.10       15.24     13.98 o
   2  -9  10       24.99       23.47      9.87 o
   3  -9  10       21.26       17.84     13.96 o
   4  -9  10       12.68       21.38     14.80 o
   5  -9  10        0.00        1.85     14.23 o
  -6  -8  10      146.56      142.36     16.12 o
  -5  -8  10      365.33      263.64     16.96 o
  -4  -8  10      148.57      152.92     15.92 o
  -3  -8  10      304.79      240.44     16.41 o
  -2  -8  10      485.20      517.04     19.38 o
  -1  -8  10      142.68      155.57     16.00 o
   0  -8  10      655.18      693.37     20.67 o
   1  -8  10        5.71       16.73     13.95 o
   2  -8  10      783.59      848.86     22.05 o
   3  -8  10       18.95       35.10     14.72 o
   4  -8  10      678.12      679.85     21.57 o
   5  -8  10       41.91       44.62     14.64 o
   6  -8  10       82.66       63.96     15.03 o
  -7  -7  10      112.55      134.93     10.22 o
  -6  -7  10      263.61      257.56     11.17 o
  -5  -7  10      263.25      312.86     15.45 o
  -4  -7  10      154.88      171.65      8.86 o
  -3  -7  10      438.30      518.88     16.13 o
  -2  -7  10      104.03      124.77     14.22 o
  -1  -7  10     1269.92     1372.23     25.18 o
   0  -7  10      357.29      372.53     17.40 o
   1  -7  10     1250.22     1176.69     23.58 o
   2  -7  10      161.13      145.18     14.83 o
   3  -7  10      400.89      367.75     17.30 o
   4  -7  10        0.90        6.62      7.41 o
   5  -7  10       69.53       60.09      8.21 o
   6  -7  10        0.08        0.00     12.64 o
  -7  -6  10      179.23      169.82     11.11 o
  -6  -6  10        1.21        0.00     10.45 o
  -5  -6  10      440.99      362.95     19.47 o
  -4  -6  10       84.45       63.35      7.74 o
  -3  -6  10      328.31      264.07      8.52 o
  -2  -6  10       16.49       14.14      9.19 o
  -1  -6  10      113.18       98.18      4.48 o
   0  -6  10      259.94      297.73     14.92 o
   1  -6  10       23.46       31.13     11.61 o
   2  -6  10        0.01        6.59     12.15 o
   3  -6  10      927.99      884.70     20.41 o
   4  -6  10      325.34      354.46      8.72 o
   5  -6  10     1525.61     1568.02     32.14 o
   6  -6  10      149.76      164.03      8.02 o
   7  -6  10       52.05       44.02      9.69 o
  -7  -5  10        0.89        4.51      8.90 o
  -6  -5  10      253.25      251.70     11.77 o
  -5  -5  10      381.80      413.22     19.00 o
  -4  -5  10     1280.85     1250.11     14.63 o
  -3  -5  10      658.66      705.12     10.83 o
  -2  -5  10      340.22      387.41      8.53 o
  -1  -5  10      129.54      122.62      4.60 o
   0  -5  10       67.66       49.39      5.61 o
   1  -5  10      185.66      180.47     12.86 o
   2  -5  10       92.99      102.75     11.84 o
   3  -5  10      459.65      485.56     16.49 o
   4  -5  10      218.08      227.94      9.49 o
   5  -5  10        0.30        0.00      7.67 o
   6  -5  10      175.96      173.44      7.59 o
   7  -5  10        0.73        5.18      6.70 o
   8  -5  10       89.82       91.27     15.69 o
  -7  -4  10       23.89       17.81      9.26 o
  -6  -4  10      109.13      108.12      9.99 o
  -5  -4  10       43.25       41.05      8.22 o
  -4  -4  10       55.66       53.60      7.79 o
  -3  -4  10        0.97        0.74      7.39 o
  -2  -4  10     1047.90     1121.03     10.81 o
  -1  -4  10       22.61       25.87      2.60 o
   0  -4  10        1.38        1.44      4.31 o
   1  -4  10      204.00      191.02     12.41 o
   2  -4  10      101.34      107.22     11.18 o
   3  -4  10      383.82      383.30     14.14 o
   4  -4  10      174.26      152.21      6.70 o
   5  -4  10       39.68       39.29      6.27 o
   6  -4  10      103.43       95.35      6.93 o
   7  -4  10        4.68        9.31      6.57 o
   8  -4  10       56.52       57.11      9.63 o
  -7  -3  10       22.13       17.14      9.24 o
  -6  -3  10       23.80       11.56      8.58 o
  -5  -3  10        0.01        6.12     10.52 o
  -4  -3  10       78.08       77.50      9.51 o
  -3  -3  10       87.40       81.41      7.08 o
  -2  -3  10       88.45       76.31      5.72 o
  -1  -3  10        8.47        9.19      2.04 o
   0  -3  10        0.70        1.49     10.85 o
   1  -3  10      207.25      203.86     11.96 o
   2  -3  10       16.98       14.63      9.51 o
   3  -3  10       60.93       52.35      5.98 o
   4  -3  10        0.25        0.00      3.32 o
   5  -3  10       55.70       54.78      4.52 o
   6  -3  10       28.92       28.54      4.94 o
   7  -3  10       16.48       15.16      6.43 o
   8  -3  10       16.35       16.53      8.83 o
  -7  -2  10       71.72       75.59     10.19 o
  -6  -2  10       41.73       38.74      8.79 o
  -5  -2  10       73.11       70.25      8.56 o
  -4  -2  10       54.70       46.56      7.92 o
  -3  -2  10       69.83       65.96      7.02 o
  -2  -2  10        8.40        7.98      5.35 o
  -1  -2  10       53.72       55.55      4.38 o
   0  -2  10        4.70        0.00      9.96 o
   1  -2  10      127.80      137.88     11.04 o
   2  -2  10       34.67       49.47      9.65 o
   3  -2  10        0.38        1.13      4.97 o
   4  -2  10       52.92       52.40      3.46 o
   5  -2  10        9.24       12.37      4.09 o
   6  -2  10       14.23       13.26      4.69 o
   7  -2  10        7.14        7.57      5.10 o
   8  -2  10        5.69        3.53      9.14 o
   9  -2  10       49.14       47.74     10.17 o
  -7  -1  10        9.50        2.66     13.73 o
  -6  -1  10       38.86       41.35     13.70 o
  -5  -1  10       41.62       42.80     12.86 o
  -4  -1  10       67.08       51.21     13.06 o
  -3  -1  10       11.82        8.96      4.30 o
  -2  -1  10      139.38      114.75     20.25 o
  -1  -1  10        2.29        2.94     10.97 o
   0  -1  10      184.45      204.80     12.80 o
   1  -1  10       34.55       42.44      9.50 o
   2  -1  10      188.86      216.38     10.78 o
   3  -1  10      259.92      254.44      8.12 o
   4  -1  10        0.02        1.54      3.35 o
   5  -1  10        0.90        0.50      3.80 o
   6  -1  10        7.25        8.11      4.49 o
   7  -1  10        3.11        2.61      4.92 o
   8  -1  10        0.48        0.76      6.47 o
   9  -1  10       10.92       11.01      9.52 o
  -7   0  10       75.85       72.60     14.53 o
  -6   0  10       69.02       60.18     13.95 o
  -5   0  10      167.56      171.46      8.38 o
  -4   0  10      412.35      410.75     11.70 o
  -3   0  10      395.46      397.77      7.15 o
  -2   0  10      469.64      472.22     16.34 o
  -1   0  10      929.94      881.03     18.29 o
   0   0  10       76.53       70.02      4.54 o
   1   0  10     1330.59     1255.27     15.85 o
   2   0  10        0.09        0.00      1.54 o
   3   0  10      808.40      864.98     15.99 o
   4   0  10        2.25        2.75      3.69 o
   5   0  10      194.15      193.40      5.45 o
   6   0  10       14.03       12.36      4.69 o
   7   0  10        0.72        3.81      8.55 o
   8   0  10       87.80       77.71      8.86 o
   9   0  10       19.11       23.60      8.82 o
  -7   1  10       41.49       33.70     14.78 o
  -6   1  10       26.06       31.37     13.62 o
  -4   1  10       12.54       11.25      6.00 o
  -3   1  10        1.03        4.60      4.90 o
  -2   1  10      157.26      158.45     13.11 o
  -1   1  10       40.02       42.99     10.96 o
   0   1  10      728.17      707.96      8.98 o
   1   1  10        0.40        1.14      3.86 o
   2   1  10      385.16      366.30      6.86 o
   3   1  10      124.89      125.73      3.48 o
   4   1  10      219.99      211.56      5.26 o
   5   1  10        6.39        4.67      4.19 o
   6   1  10       14.16       14.08      4.47 o
   7   1  10        2.41        3.27      8.64 o
   8   1  10       11.39       14.87      7.95 o
   9   1  10        8.26        9.24      8.55 o
  -7   2  10       14.31       18.47     14.79 o
  -6   2  10      287.54      292.64     17.97 o
  -5   2  10       21.43        7.55     13.15 o
  -4   2  10       62.02       57.79      6.94 o
  -3   2  10        2.67        9.14     12.78 o
  -2   2  10       59.11       48.54     11.45 o
  -1   2  10        1.16        0.38     10.93 o
   0   2  10      175.60      161.98     11.61 o
   1   2  10      243.17      242.00      6.34 o
   2   2  10       19.36       22.24      4.24 o
   3   2  10      370.57      364.80      5.32 o
   4   2  10       85.16       76.04      4.60 o
   5   2  10      249.93      246.11      5.79 o
   6   2  10       15.88       19.39      4.39 o
   7   2  10      324.98      345.21     10.33 o
   8   2  10       37.81       23.08      8.41 o
   9   2  10      422.53      435.18     12.66 o
  -6   3  10       76.35       99.07     15.42 o
  -5   3  10      610.40      623.04     21.33 o
  -4   3  10       10.28       32.25     13.88 o
  -3   3  10      994.44     1004.81     22.64 o
  -2   3  10      115.84      104.57     14.15 o
  -1   3  10        7.84        1.56     11.48 o
   0   3  10        2.94        0.00     10.32 o
   1   3  10        4.65        3.87      2.52 o
   2   3  10       50.78       49.26      8.06 o
   3   3  10      273.85      291.88      6.82 o
   4   3  10      576.90      595.72      7.55 o
   5   3  10      268.73      256.50      6.98 o
   6   3  10      164.80      178.19      5.41 o
   7   3  10      198.32      179.67      9.58 o
   8   3  10       47.38       47.27      9.01 o
   9   3  10       32.21       25.20      8.95 o
  10   3  10        0.46        1.31      7.50 o
  -6   4  10       54.88       41.13     14.87 o
  -5   4  10       85.17       86.98     15.42 o
  -4   4  10      213.50      197.01     16.64 o
  -3   4  10        4.06        0.00     13.64 o
  -2   4  10      229.91      250.61     16.12 o
  -1   4  10      117.33      133.39     12.92 o
   0   4  10      174.64      176.49      5.21 o
   1   4  10      207.46      218.47      5.36 o
   2   4  10     2158.37     2143.47     23.31 o
   3   4  10     1047.39     1125.70     11.69 o
   4   4  10       80.48       70.14      5.10 o
   5   4  10       98.51       90.39      5.08 o
   6   4  10       14.50       10.11      7.18 o
   7   4  10      126.32      115.71      8.90 o
   8   4  10      252.06      275.89     11.19 o
   9   4  10       11.24       14.61      9.17 o
  10   4  10      124.48      133.41     11.27 o
  -5   5  10       15.25       28.01     14.88 o
  -3   5  10     1150.07     1208.91     25.59 o
  -2   5  10      100.19      102.16     13.91 o
  -1   5  10      826.40      836.84     20.33 o
   0   5  10        6.84        8.80     10.95 o
   1   5  10       33.09       24.76      4.51 o
   2   5  10      194.02      224.01     11.07 o
   3   5  10      393.15      402.65      7.38 o
   4   5  10       35.47       38.38      5.14 o
   5   5  10      671.12      688.74      8.37 o
   6   5  10        1.38        1.83      7.74 o
   7   5  10      144.66      142.43      9.44 o
   8   5  10       22.10       21.99      8.98 o
   9   5  10        3.00        9.57     12.70 o
  -5   6  10      103.21      106.50     11.90 o
  -4   6  10        1.30        1.42     10.07 o
  -3   6  10       24.14       29.93     10.10 o
  -2   6  10      113.30      121.71     10.56 o
  -1   6  10        1.10        1.71      8.89 o
   0   6  10      123.96      111.64      9.24 o
   1   6  10       58.79       62.90     10.59 o
   2   6  10      226.02      226.75     11.83 o
   3   6  10      125.61      124.93      6.27 o
   4   6  10     1967.71     1948.68     33.61 o
   5   6  10      214.33      236.93      6.61 o
   6   6  10     1291.06     1325.44     30.59 o
   7   6  10        0.57        0.49     13.54 o
   8   6  10       83.58       75.36      9.91 o
   9   6  10      160.38      158.84     11.23 o
  -4   7  10        3.67        3.62     10.65 o
  -3   7  10       31.00       37.26     10.17 o
  -2   7  10        6.25        0.00      9.55 o
  -1   7  10        9.87        7.64      9.23 o
   0   7  10       20.62       21.56      8.30 o
   1   7  10       38.48       41.30      7.73 o
   2   7  10       49.28       43.61      5.70 o
   3   7  10      318.93      309.75      7.53 o
   4   7  10       10.38       11.29      5.61 o
   5   7  10       79.00       66.24      5.76 o
   6   7  10      214.83      215.59     10.37 o
   7   7  10        2.74        6.22      8.71 o
   8   7  10      140.57      168.62     10.79 o
   9   7  10      207.75      198.65     11.82 o
  -4   8  10       26.91       33.01     11.44 o
  -3   8  10       44.92       45.07     14.79 o
  -2   8  10       69.51       78.36     15.48 o
  -1   8  10       15.03       11.69     13.21 o
   0   8  10        5.35        5.45     12.78 o
   1   8  10      526.14      453.67     16.87 o
   2   8  10      266.06      241.82     10.33 o
   3   8  10        0.00        2.63      5.46 o
   4   8  10       42.12       41.93      5.92 o
   5   8  10      276.23      273.79     11.19 o
   6   8  10      280.62      285.62     11.11 o
   7   8  10      109.37      105.91     10.18 o
   8   8  10        5.53        7.71      9.68 o
   9   8  10        0.46        0.00     13.99 o
  -3   9  10       67.50       71.71     16.41 o
  -2   9  10       29.24       26.81     15.34 o
  -1   9  10       16.81       18.54     13.40 o
   0   9  10       26.03       17.72     13.48 o
   1   9  10        2.56        2.69      7.01 o
   2   9  10       23.96       28.41      7.24 o
   3   9  10        4.77        5.08      6.09 o
   4   9  10        0.54        1.54      5.54 o
   5   9  10       47.51       35.05      5.97 o
   6   9  10      296.74      278.64     11.36 o
   7   9  10       55.96       34.14      9.56 o
   8   9  10       88.88       91.99     12.46 o
   9   9  10        8.67        6.75     10.31 o
  -2  10  10       49.16       40.90     15.29 o
  -1  10  10        1.01        0.00     14.37 o
   0  10  10      167.17      149.12     15.66 o
   1  10  10      205.65      197.29      9.10 o
   2  10  10      334.65      267.73      9.45 o
   3  10  10      481.81      418.48      9.30 o
   4  10  10      160.25      137.59      7.24 o
   5  10  10      259.80      218.56     10.55 o
   6  10  10       29.70       34.73      9.27 o
   7  10  10      159.36      150.46     10.85 o
   8  10  10        1.34        4.28      9.88 o
   0  11  10       13.72       15.59     14.02 o
   1  11  10       10.29        6.52     13.12 o
   2  11  10       97.26       68.72      7.67 o
   3  11  10       22.84       18.94      6.13 o
   4  11  10       87.24       63.77      6.73 o
   6  11  10       14.23       26.82      9.28 o
   7  11  10        1.36        0.00     14.57 o
   1  12  10       60.43       43.67     14.53 o
   2  12  10        2.59        7.38     12.36 o
   3  12  10       91.07       81.71     13.40 o
   4  12  10       12.34        6.55      6.29 o
   5  12  10        9.72       12.26      8.38 o
   6  12  10        4.99       11.27      8.86 o
   7  12  10       43.14       68.98     10.59 o
   2  13  10        8.78       12.87     13.51 o
   4  13  10        4.27       12.05      9.46 o
   5  13  10       52.25       92.40     16.19 o
  -4 -11  11       85.93       98.24     17.78 o
  -3 -11  11       42.39       46.64     16.59 o
  -2 -11  11       60.97       68.30     15.79 o
  -1 -11  11       50.44       49.09     15.89 o
   1 -11  11       30.62       29.79     11.14 o
   2 -11  11       16.36       23.85     15.24 o
  -4 -10  11      121.87      120.38     16.25 o
  -3 -10  11      101.21      101.92     17.23 o
  -2 -10  11      108.55       91.32     16.11 o
  -1 -10  11       71.80       58.48     14.97 o
   0 -10  11       10.59        6.66     13.95 o
   1 -10  11        0.05        0.00     14.69 o
   2 -10  11       16.15        0.00     15.50 o
  -5  -9  11       12.96       11.69     14.61 o
  -4  -9  11       15.90        8.55     15.67 o
  -2  -9  11       48.05       36.81     15.19 o
  -1  -9  11      153.03      138.30     15.39 o
   0  -9  11      107.28      112.19     15.61 o
   1  -9  11       53.19       37.13     13.81 o
   2  -9  11      210.27      239.18     17.32 o
   3  -9  11       69.25       51.18     15.44 o
   4  -9  11       63.40       70.06     15.27 o
  -6  -8  11       42.24       22.60     14.93 o
  -5  -8  11      550.68      521.26     21.15 o
  -4  -8  11       34.85       10.52     13.58 o
  -3  -8  11       70.69       47.10     13.65 o
  -2  -8  11        4.57       10.41     13.39 o
  -1  -8  11        3.90       20.57     14.47 o
   0  -8  11       22.42        5.01     13.80 o
   1  -8  11      233.64      218.49     16.12 o
   2  -8  11       32.08       20.00     13.34 o
   3  -8  11       82.86       86.77     10.43 o
   4  -8  11       84.33       76.46     15.50 o
  -6  -7  11      164.94      191.36     17.23 o
  -5  -7  11       21.77       18.43     14.87 o
  -4  -7  11        0.46        0.00     13.33 o
  -3  -7  11      208.38      162.69     15.94 o
  -2  -7  11       96.06       82.15     13.77 o
  -1  -7  11       12.36       15.13     13.69 o
   0  -7  11       34.13       61.31     13.79 o
   1  -7  11       15.72       16.47     13.39 o
   2  -7  11        0.46       11.06     12.87 o
   3  -7  11       28.43       49.95     13.50 o
   4  -7  11        0.12        1.33      7.93 o
   5  -7  11       21.43       32.83      8.13 o
   6  -7  11        0.04        0.00     13.46 o
  -6  -6  11       28.13       44.64     14.51 o
  -5  -6  11      410.86      420.40     19.01 o
  -4  -6  11       74.80       90.71     14.31 o
  -3  -6  11      236.41      260.80     16.59 o
  -2  -6  11        0.48        7.04     12.45 o
  -1  -6  11       24.59       35.27     13.32 o
   0  -6  11        6.69        0.00     12.99 o
   1  -6  11      130.96      140.34     14.26 o
   2  -6  11       29.90       35.69     11.88 o
   3  -6  11       77.87       62.83     12.87 o
   4  -6  11      260.26      244.30     10.06 o
   5  -6  11       75.11       48.59      8.66 o
   6  -6  11        6.14        4.60      7.73 o
   7  -6  11       52.12       39.04      9.16 o
  -7  -5  11       62.95       59.50     10.71 o
  -6  -5  11       26.76       30.38      8.98 o
  -5  -5  11        0.78        3.28      9.79 o
  -4  -5  11       73.20       83.24      8.07 o
  -3  -5  11       46.57       47.47      6.57 o
  -2  -5  11      241.26      234.21     15.35 o
  -1  -5  11       42.91       29.49     12.95 o
   0  -5  11      318.48      328.70     16.11 o
   1  -5  11        7.33        0.00     12.33 o
   2  -5  11       10.33       24.60     12.28 o
   3  -5  11       94.87       97.73     12.55 o
   4  -5  11       13.53       16.12     11.31 o
   5  -5  11      321.69      348.25      8.86 o
   6  -5  11       12.52       13.16      6.41 o
   7  -5  11       14.72       16.40      6.96 o
  -7  -4  11      143.40      137.09     16.43 o
  -6  -4  11        9.29        3.85      9.05 o
  -5  -4  11        1.35        4.59      7.97 o
  -4  -4  11       93.66       88.71      7.87 o
  -3  -4  11        7.01       10.37      6.24 o
  -2  -4  11       18.03       22.03      5.23 o
  -1  -4  11      141.36      104.85     13.06 o
   0  -4  11       28.54       34.61     11.58 o
   1  -4  11      741.54      725.71     18.07 o
   2  -4  11        2.06        6.35     10.59 o
   3  -4  11       40.67       46.85     11.48 o
   4  -4  11       35.55       44.94     10.71 o
   5  -4  11       55.50       37.54      6.19 o
   6  -4  11       23.93       21.55      6.60 o
   7  -4  11       10.28       11.17      6.79 o
   8  -4  11        1.78        0.00     12.22 o
  -7  -3  11       13.70        3.81     13.64 o
  -6  -3  11        8.68       10.11      8.71 o
  -5  -3  11       25.65       11.87      8.10 o
  -4  -3  11        0.48        3.16      7.30 o
  -3  -3  11        2.68        0.00      6.46 o
  -2  -3  11       28.13       31.79      5.58 o
  -1  -3  11      164.21      185.62      4.41 o
   0  -3  11        0.59        0.00     11.31 o
   1  -3  11      102.05       99.79     12.26 o
   2  -3  11       17.06       20.72     10.24 o
   3  -3  11        2.36        0.00     10.05 o
   4  -3  11       59.87       63.14      6.93 o
   5  -3  11        0.44        2.80      6.64 o
   6  -3  11       56.75       60.47      6.71 o
   7  -3  11       19.01       15.68      6.42 o
   8  -3  11        3.99        2.31      8.83 o
  -7  -2  11        9.68       14.64      9.65 o
  -6  -2  11       28.25       31.37      9.38 o
  -5  -2  11        6.68       11.32      8.23 o
  -4  -2  11       51.40       44.43      7.81 o
  -3  -2  11       26.08       17.75      6.73 o
  -2  -2  11      160.13      165.89      6.80 o
  -1  -2  11       59.01       63.51      4.45 o
   0  -2  11      299.81      358.22     15.01 o
   1  -2  11       68.48       82.95     11.39 o
   2  -2  11      265.28      284.29     12.82 o
   3  -2  11       47.98       57.76      5.64 o
   4  -2  11       88.34       86.27      6.57 o
   5  -2  11       20.12       26.54      5.56 o
   6  -2  11       74.85       61.54      5.29 o
   7  -2  11        0.04        3.05      7.49 o
   8  -2  11        2.84        7.54      8.90 o
  -7  -1  11       52.42       45.46     10.46 o
  -6  -1  11        5.95       11.65     13.08 o
  -5  -1  11        0.03        7.47     12.90 o
  -4  -1  11        0.89        0.00     12.41 o
  -3  -1  11       76.47       79.93     12.77 o
  -2  -1  11        9.28       12.50     11.42 o
  -1  -1  11       13.17       20.27      4.96 o
   0  -1  11       18.11       20.98      6.42 o
   1  -1  11        6.93        4.66      9.82 o
   2  -1  11      107.50      105.90     10.71 o
   3  -1  11        0.09        1.97      4.64 o
   4  -1  11        3.39        2.18      2.73 o
   5  -1  11       28.78       30.65      3.97 o
   6  -1  11        1.29        4.87      5.40 o
   7  -1  11      155.58      165.25      9.92 o
   8  -1  11        8.58        3.63      9.10 o
   9  -1  11      177.46      191.22     11.70 o
  -6   0  11        0.23        6.65     13.53 o
  -5   0  11      155.68      156.41     16.02 o
  -4   0  11        4.25        7.79     13.55 o
  -3   0  11      180.44      170.03     14.25 o
  -2   0  11      172.60      143.95     14.11 o
  -1   0  11       20.80       18.35     11.25 o
   0   0  11      297.45      276.55      6.14 o
   1   0  11       10.94       13.40      2.73 o
   2   0  11      311.01      297.27     12.33 o
   3   0  11       13.96       18.75      4.33 o
   4   0  11       59.91       64.05      3.69 o
   5   0  11       80.92       75.93      4.87 o
   6   0  11       39.28       40.45      4.92 o
   7   0  11       53.25       53.55      7.29 o
   8   0  11       72.45       90.71     14.32 o
   9   0  11       61.67       52.85     14.81 o
  -6   1  11        6.22        2.63     14.19 o
  -4   1  11       76.38       67.26     14.02 o
  -3   1  11       41.36       34.49     13.89 o
  -2   1  11      552.43      535.33     18.25 o
  -1   1  11       14.73       16.18     12.14 o
   0   1  11        2.98        4.40      4.89 o
   1   1  11       55.95       54.49      5.81 o
   2   1  11       99.15       75.43     12.20 o
   3   1  11       37.03       42.62      2.92 o
   4   1  11       85.19       82.75      5.13 o
   5   1  11      193.57      191.49      5.64 o
   6   1  11       68.04       65.54      5.00 o
   7   1  11       57.85       63.80      7.66 o
   8   1  11        9.55       10.46      7.88 o
   9   1  11      130.91      159.69     16.41 o
  -6   2  11       38.78       49.16     14.78 o
  -5   2  11       60.05       55.25     14.62 o
  -4   2  11       26.21       17.98     13.39 o
  -3   2  11      422.76      440.15     17.72 o
  -2   2  11      241.09      229.05     14.77 o
  -1   2  11      367.82      373.06     16.21 o
   0   2  11      909.96      946.55     19.57 o
   1   2  11        0.81        0.00      4.76 o
   2   2  11      451.20      438.43      7.34 o
   3   2  11      534.12      572.17     11.57 o
   4   2  11      145.89      152.73      5.37 o
   5   2  11      750.78      749.13      8.43 o
   6   2  11        2.03        3.06      4.55 o
   7   2  11     1183.15     1232.66     15.32 o
   8   2  11        8.54       17.54      8.15 o
   9   2  11      510.50      496.32     23.38 o
  -6   3  11       46.25       39.14     15.47 o
  -5   3  11       53.22       70.70     15.52 o
  -4   3  11      126.97      129.35     15.99 o
  -3   3  11       15.18       12.42     13.25 o
  -2   3  11       95.16       97.56     14.32 o
  -1   3  11        1.77        1.97     11.83 o
   0   3  11      305.03      312.05     14.48 o
   1   3  11       34.03       42.20      9.99 o
   2   3  11       40.46       36.05      8.91 o
   3   3  11      270.84      301.84      7.23 o
   4   3  11       75.45       77.08      5.27 o
   5   3  11        4.12        3.90      4.63 o
   6   3  11       93.56       82.29      8.00 o
   7   3  11      103.15       94.68      8.50 o
   8   3  11        3.47        1.54      8.16 o
   9   3  11        5.62        6.47      8.59 o
  -5   4  11        0.94        3.19     14.95 o
  -4   4  11     1314.73     1337.32     28.00 o
  -3   4  11      151.40      152.13     16.14 o
  -2   4  11      931.62      979.09     22.99 o
  -1   4  11      906.86     1020.35     22.39 o
   0   4  11     1494.82     1583.08     24.47 o
   1   4  11      580.52      625.93     16.59 o
   2   4  11      953.62     1010.76     17.92 o
   3   4  11     1820.12     1939.05     15.14 o
   4   4  11       12.00       16.46      5.22 o
   5   4  11     5961.18     6024.55     26.03 o
   6   4  11       25.40       32.42      8.15 o
   7   4  11     1522.77     1463.98     75.85 o
   8   4  11        7.13       12.48      8.47 o
   9   4  11       23.33       29.43      9.32 o
  -5   5  11       45.12       39.26     16.01 o
  -4   5  11       11.71        3.13     15.43 o
  -3   5  11      135.12      143.13     16.58 o
  -2   5  11       29.10       34.03     13.93 o
  -1   5  11      198.41      215.58     15.69 o
   0   5  11      361.87      414.97     16.52 o
   1   5  11      410.16      466.22     15.24 o
   2   5  11       85.86       90.52     10.27 o
   3   5  11       14.41       21.86      5.91 o
   4   5  11       20.82       29.15      5.45 o
   5   5  11       44.66       56.64      5.33 o
   6   5  11       13.15       16.08      8.91 o
   7   5  11      433.30      452.55     12.13 o
   8   5  11      266.63      285.73     11.43 o
   9   5  11       99.53      111.35     10.85 o
  -4   6  11       51.92       52.81     15.89 o
  -3   6  11        9.97        0.00     14.03 o
  -2   6  11      490.11      499.44     20.20 o
  -1   6  11       13.33       15.74     13.39 o
   0   6  11      577.66      618.24     18.83 o
   1   6  11       38.79       33.94     11.32 o
   2   6  11       63.50       54.07     10.22 o
   3   6  11        7.44        0.19      6.43 o
   4   6  11      426.27      447.44      8.39 o
   5   6  11      293.88      315.73      7.34 o
   6   6  11      193.81      187.18     10.12 o
   7   6  11       79.94       89.60      9.46 o
   8   6  11       13.99       11.02      9.33 o
   9   6  11        0.86        3.18      9.83 o
  -4   7  11      257.26      308.52     14.25 o
  -3   7  11      184.99      213.40     13.00 o
  -2   7  11      585.09      619.49     15.40 o
  -1   7  11        0.04        0.00     13.75 o
   0   7  11      236.57      220.72     12.90 o
   1   7  11       26.76       29.86     10.96 o
   2   7  11       27.35       20.08     10.06 o
   3   7  11        4.55        3.29      5.51 o
   4   7  11        2.64        2.83      5.57 o
   5   7  11      289.77      306.89      7.61 o
   6   7  11       81.27       73.80      9.23 o
   7   7  11      135.95      125.55     10.21 o
   8   7  11        8.56        5.39      9.10 o
   9   7  11        1.53        0.00     15.55 o
  -3   8  11       70.88       85.61     12.17 o
  -2   8  11        0.52        4.11     10.20 o
  -1   8  11       40.75       28.93      9.79 o
   0   8  11       75.36       64.39      9.77 o
   1   8  11      427.48      435.19     30.09 o
   2   8  11      115.36      105.82      7.89 o
   3   8  11      291.60      276.42      7.91 o
   4   8  11       51.92       53.84      6.21 o
   5   8  11        7.57        9.50      5.56 o
   6   8  11       90.45       78.85      9.46 o
   7   8  11        0.03        3.17      8.90 o
   8   8  11       28.24       30.25      9.61 o
   9   8  11        2.24       12.92     10.35 o
  -2   9  11       25.30       26.06     10.60 o
  -1   9  11       32.26       25.89     14.66 o
   0   9  11       61.89       36.84     14.33 o
   1   9  11       18.49       24.62      6.39 o
   2   9  11       51.28       53.31      6.32 o
   3   9  11      178.34      182.34      7.46 o
   4   9  11      187.73      195.69      7.87 o
   5   9  11       54.63       59.22      9.06 o
   6   9  11       77.90       78.17      9.73 o
   7   9  11        3.65        0.00     13.10 o
   8   9  11       11.32        9.91      9.79 o
  -2  10  11        1.82       12.16     14.98 o
  -1  10  11      285.00      279.10     19.29 o
   0  10  11       18.52       17.45     14.46 o
   1  10  11      258.38      245.75      9.90 o
   2  10  11      127.83      107.97      8.69 o
   3  10  11      133.90      132.43      6.32 o
   4  10  11      283.36      262.21      8.14 o
   5  10  11       39.76       31.08      8.68 o
   6  10  11      170.76      163.68     15.70 o
   7  10  11        8.38        9.83      9.47 o
   8  10  11       11.49       17.32     10.42 o
   0  11  11       26.88       44.77     15.25 o
   1  11  11       34.98       16.78     13.73 o
   2  11  11        4.57        7.20     13.08 o
   3  11  11        7.73        0.00      7.45 o
   4  11  11       11.08        6.84      5.34 o
   5  11  11        0.04        0.17      8.41 o
   6  11  11      145.82      173.45     13.53 o
   7  11  11        0.00        0.00     12.97 o
   1  12  11       73.91       83.63     15.72 o
   2  12  11      115.13      125.75     15.25 o
   3  12  11        1.59        2.45     12.68 o
   4  12  11      168.11      214.98      8.66 o
   5  12  11      122.52      149.20     10.27 o
   6  12  11       65.44       93.77     10.44 o
  -2 -11  12      216.94      196.88     18.80 o
  -1 -11  12       29.47       24.99     15.50 o
   0 -11  12       66.43       73.80     17.46 o
   1 -11  12        0.01        8.99     16.45 o
  -4 -10  12       50.77       42.93     17.66 o
  -3 -10  12        8.60        1.58     15.61 o
  -1 -10  12        3.00        0.69     14.39 o
   0 -10  12        5.46       18.58     15.31 o
   1 -10  12       19.64       15.38     15.72 o
  -4  -9  12       19.79       36.00     14.76 o
  -3  -9  12       16.05       22.49     14.75 o
  -2  -9  12       26.64       31.70     15.72 o
  -1  -9  12       11.27       11.11     14.13 o
   0  -9  12       54.71       52.68     15.48 o
   1  -9  12       50.77       50.37     15.92 o
   2  -9  12      118.30      117.20     16.21 o
   3  -9  12       85.82       94.62     15.98 o
   4  -9  12       32.84       29.21     14.97 o
  -5  -8  12       17.38        5.52     14.50 o
  -4  -8  12      294.43      258.96     18.82 o
  -3  -8  12       76.34       94.71     16.15 o
  -2  -8  12        7.93        0.00     13.33 o
  -1  -8  12       58.10       50.00     14.75 o
   0  -8  12      174.51      154.23     15.40 o
   1  -8  12       88.47       66.25     15.32 o
   2  -8  12      467.27      475.72     19.33 o
   3  -8  12      169.23      155.50     16.51 o
   4  -8  12       16.44       35.63     14.64 o
   5  -8  12        2.41        1.08     14.32 o
  -5  -7  12        5.93       12.51     15.26 o
  -4  -7  12       93.87      103.02     15.69 o
  -3  -7  12        9.53        0.00     13.55 o
  -2  -7  12        7.59       18.85     14.47 o
  -1  -7  12       14.35       27.76     13.49 o
   0  -7  12       14.10        3.59     13.97 o
   1  -7  12        5.36       27.34     13.12 o
   2  -7  12      403.39      425.00     18.46 o
   3  -7  12       21.23       16.79     13.00 o
   4  -7  12      291.23      340.47     13.34 o
   5  -7  12       13.33       14.27      8.59 o
  -6  -6  12       11.03       16.86     13.96 o
  -5  -6  12       39.39       38.88     14.88 o
  -4  -6  12      336.73      365.72     18.69 o
  -3  -6  12       66.66       36.95     13.85 o
  -2  -6  12       83.58      111.18     14.84 o
  -1  -6  12       46.53       39.88     13.03 o
   0  -6  12       22.84       26.27     12.79 o
   1  -6  12      109.43       97.28     14.47 o
   2  -6  12      281.19      270.44     15.90 o
   3  -6  12      140.64      109.56     13.85 o
   4  -6  12      218.54      187.49     15.05 o
   5  -6  12        5.10        0.49      8.32 o
   6  -6  12        6.44        8.42      8.48 o
  -6  -5  12       25.53       29.20     14.73 o
  -5  -5  12        7.77        6.59     14.23 o
  -4  -5  12       28.93       29.36     14.18 o
  -3  -5  12        0.08        0.97     13.52 o
  -2  -5  12       44.24       26.74     12.90 o
  -1  -5  12       79.32       75.68     13.38 o
   0  -5  12        0.66        4.33     11.81 o
   1  -5  12       31.31       35.31     12.58 o
   2  -5  12       25.47       24.02     12.15 o
   3  -5  12       58.02       68.63     12.33 o
   4  -5  12       51.85       57.28     12.28 o
   5  -5  12        0.55        3.01      8.12 o
   6  -5  12        3.26        5.22      6.86 o
   7  -5  12        5.53       13.43      6.74 o
  -6  -4  12       11.44       10.77     14.50 o
  -5  -4  12        5.62        4.34     13.67 o
  -4  -4  12        4.97        4.82     13.44 o
  -3  -4  12       11.10        7.43     13.56 o
  -2  -4  12        2.03       11.56     12.87 o
  -1  -4  12        0.50        0.00     11.98 o
   0  -4  12        2.06        0.00     12.03 o
   1  -4  12        5.58        2.21     12.00 o
   2  -4  12        1.90        2.31     11.16 o
   4  -4  12       10.07        2.42     10.34 o
   5  -4  12        5.55        5.97      6.01 o
   6  -4  12        3.37        6.75      6.65 o
   7  -4  12        0.03        1.95     11.39 o
  -6  -3  12        0.96        6.35     13.84 o
  -5  -3  12        4.93        7.19     10.05 o
  -4  -3  12       10.32       21.27     13.40 o
  -3  -3  12        0.07        9.40     13.84 o
  -2  -3  12        1.98        8.91     13.07 o
  -1  -3  12       44.59       33.24     13.39 o
   0  -3  12      182.40      195.02     14.76 o
   1  -3  12      337.59      357.04     15.21 o
   2  -3  12       92.15       76.42     11.97 o
   3  -3  12       15.39       11.53     10.60 o
   4  -3  12      143.69      125.78      9.20 o
   5  -3  12       99.43      107.92      6.56 o
   6  -3  12      167.71      158.35      8.81 o
   7  -3  12       57.30       67.54      9.01 o
   8  -3  12        5.34       11.72      8.89 o
  -6  -2  12       48.01       62.06      9.58 o
  -5  -2  12        4.28        3.96      8.20 o
  -4  -2  12       26.09       29.02      7.84 o
  -3  -2  12        5.72       10.25      6.75 o
  -2  -2  12       21.45       15.89      5.74 o
  -1  -2  12       25.09       32.33     12.65 o
   0  -2  12       59.75       51.90     12.08 o
   1  -2  12       95.51       99.03     12.34 o
   2  -2  12       83.01       75.99     11.51 o
   3  -2  12      245.73      225.59     12.76 o
   4  -2  12       80.21       91.28      6.75 o
   5  -2  12      234.50      234.06      7.42 o
   6  -2  12       30.22       29.14      6.01 o
   7  -2  12       46.55       44.42      8.77 o
   8  -2  12        0.14        7.03     13.06 o
  -6  -1  12       20.13       23.73     14.74 o
  -5  -1  12       44.93       31.41     14.87 o
  -4  -1  12        8.50       14.82     13.10 o
  -3  -1  12       56.18       55.24     13.61 o
  -2  -1  12       24.34       32.70     13.45 o
  -1  -1  12       31.88       23.07     11.95 o
   0  -1  12      104.35       85.65     12.86 o
   1  -1  12      171.93      164.52     12.70 o
   2  -1  12      186.48      176.21     12.53 o
   3  -1  12       78.32       65.81     10.46 o
   4  -1  12      186.97      179.49      6.80 o
   5  -1  12       19.58       12.89      5.53 o
   6  -1  12       61.85       61.98      6.20 o
   7  -1  12       31.60       26.79      8.29 o
   8  -1  12        0.85        0.70      8.99 o
  -6   0  12        3.91       11.74     14.01 o
  -5   0  12       44.23       42.63     15.03 o
  -4   0  12       25.42       22.33     14.22 o
  -3   0  12        2.93        7.06     12.98 o
  -2   0  12        1.45        0.00     13.20 o
  -1   0  12        1.74        0.00     12.01 o
   0   0  12        0.69        4.23     11.07 o
   1   0  12       36.12       43.76     10.98 o
   2   0  12       54.48       62.34     10.71 o
   3   0  12       10.10       12.52      4.00 o
   4   0  12       11.88       12.01      5.23 o
   5   0  12        4.57        8.82      5.31 o
   6   0  12       46.82       43.69      5.78 o
   7   0  12       12.27       18.34     12.96 o
   8   0  12        4.63        1.53     13.72 o
  -6   1  12       23.17       31.41     15.56 o
  -5   1  12       52.43       41.06     14.71 o
  -4   1  12      325.26      325.16     18.62 o
  -3   1  12      162.53      156.46     15.06 o
  -2   1  12      417.77      443.95     17.83 o
  -1   1  12      215.53      228.52     14.92 o
   0   1  12      188.16      218.62     14.56 o
   1   1  12       46.36       53.45     11.38 o
   2   1  12       39.83       42.45     10.15 o
   3   1  12       19.41       22.39      3.84 o
   4   1  12        6.47        5.98      4.18 o
   5   1  12        1.17        3.83      6.61 o
   6   1  12      226.96      248.55     15.97 o
   8   1  12      330.73      336.85     18.90 o
   9   1  12       32.23       36.88     15.87 o
  -5   2  12      153.57      168.31     16.93 o
  -4   2  12       26.63       32.85     14.85 o
  -3   2  12      154.24      165.17     15.75 o
  -2   2  12       15.11       23.29     13.67 o
  -1   2  12       21.13       20.81     12.24 o
   0   2  12      246.81      268.62     15.04 o
   1   2  12     1083.21     1145.55     20.81 o
   2   2  12        0.00        0.00      9.67 o
   3   2  12     1778.06     1790.07     22.37 o
   4   2  12        2.24        4.18      5.02 o
   5   2  12      315.46      334.24      6.78 o
   6   2  12      389.64      433.92     11.79 o
   7   2  12       39.37       58.61     14.53 o
   8   2  12      211.22      217.03     17.53 o
   9   2  12        2.06       12.77     15.29 o
  -5   3  12       50.63       69.73     15.56 o
  -4   3  12       30.98       36.65     15.35 o
  -3   3  12      121.64      144.24     15.26 o
  -2   3  12      744.99      772.58     21.95 o
  -1   3  12      145.32      169.67     15.37 o
   0   3  12      443.58      471.07     17.11 o
   1   3  12      140.88      142.93     13.03 o
   2   3  12        0.12        0.76      9.21 o
   3   3  12      604.43      627.45     15.02 o
   4   3  12       39.79       50.94      5.39 o
   5   3  12      201.83      204.60      6.33 o
   6   3  12       30.97       31.33      7.38 o
   7   3  12        7.94        5.94      7.58 o
   8   3  12        5.86        1.43     13.57 o
   9   3  12        2.18        0.00     15.15 o
  -5   4  12        8.51       11.65     14.45 o
  -4   4  12        4.95        0.00     14.03 o
  -3   4  12      114.84      138.98     16.03 o
  -2   4  12        0.00        0.00     12.76 o
  -1   4  12     1515.46     1626.21     27.44 o
   0   4  12       83.58       69.20     12.29 o
   1   4  12     1815.86     1857.39     25.88 o
   2   4  12     1549.70     1613.67     23.20 o
   3   4  12     1845.22     1882.82     23.08 o
   4   4  12     1358.54     1360.28     14.05 o
   5   4  12      561.32      572.20      8.64 o
   6   4  12      399.85      411.47     10.78 o
   7   4  12       32.71       27.97      8.27 o
   8   4  12      333.55      322.90     11.59 o
   9   4  12      199.14      185.21     17.70 o
  -4   5  12      216.57      256.86     19.66 o
  -3   5  12       10.93       15.11     14.62 o
  -2   5  12      452.02      457.54     20.06 o
  -1   5  12       51.97       55.41     13.59 o
   0   5  12      248.14      255.32     15.09 o
   1   5  12      977.17     1004.74     20.75 o
   2   5  12      539.11      559.36     15.64 o
   3   5  12     1517.54     1575.47     15.09 o
   4   5  12     1123.21     1139.40     11.30 o
   5   5  12       80.49       81.06      5.83 o
   6   5  12        2.88        2.39      7.82 o
   7   5  12       94.21       94.44      9.39 o
   8   5  12        3.29        0.31      8.90 o
   9   5  12      138.33      118.71     11.12 o
  -4   6  12      494.80      506.63     22.60 o
  -3   6  12      436.26      535.96     21.76 o
  -2   6  12      856.30     1023.55     25.57 o
  -1   6  12       22.08       39.76     13.73 o
   0   6  12        8.41        4.44     12.33 o
   1   6  12      224.30      226.83     13.62 o
   2   6  12      123.15      120.33     11.42 o
   3   6  12      161.57      159.53      6.92 o
   4   6  12        4.56        9.11      5.45 o
   5   6  12      112.62      113.12      6.23 o
   6   6  12        0.01        5.12      9.14 o
   7   6  12      441.44      470.96     12.59 o
   8   6  12       15.40       19.06      9.36 o
   9   6  12      386.49      421.56     14.01 o
  -3   7  12        0.02        4.45     14.78 o
  -2   7  12       10.93       14.68     14.21 o
  -1   7  12        3.66        6.40     13.21 o
   0   7  12       33.50       40.65     13.44 o
   1   7  12       64.96       62.60     12.06 o
   2   7  12       40.28       40.79     10.60 o
   3   7  12      134.93      122.67      6.74 o
   4   7  12       12.45       13.10      5.83 o
   5   7  12       12.00       14.55      5.61 o
   6   7  12       45.60       40.74      8.64 o
   7   7  12       64.38       75.99      9.74 o
   8   7  12        0.68        0.00     15.10 o
  -2   8  12        0.57        7.27     14.19 o
  -1   8  12        0.20        0.00     14.50 o
   0   8  12        6.91       16.24     12.55 o
   1   8  12       10.33        6.76     11.33 o
   2   8  12        6.30       13.16      7.16 o
   3   8  12        7.12        4.17      7.08 o
   4   8  12        3.25        0.00      5.72 o
   5   8  12       29.08       24.54      8.37 o
   6   8  12       26.26       37.68     11.03 o
   7   8  12       12.56       18.50      9.14 o
   8   8  12        0.06        0.00      9.37 o
  -2   9  12       34.41       50.61     11.51 o
  -1   9  12        7.04       22.93     10.61 o
   0   9  12       88.30       86.92     10.58 o
   1   9  12       40.00       43.68      6.68 o
   2   9  12       40.62       40.43      7.33 o
   3   9  12       39.30       39.28      7.41 o
   4   9  12        0.42        2.52      5.91 o
   5   9  12        4.59        0.83      8.38 o
   6   9  12        4.65        7.60      8.92 o
   7   9  12        7.13        7.53      9.38 o
   8   9  12        1.09        8.27      9.77 o
  -1  10  12       23.32       33.05     10.85 o
   0  10  12        8.36       15.57      9.85 o
   1  10  12        4.96        3.08      8.04 o
   2  10  12        3.31        0.00     12.83 o
   3  10  12       20.21        9.52      7.14 o
   4  10  12        0.09        5.79      6.20 o
   5  10  12       40.92       51.15      8.84 o
   6  10  12       22.24       16.43      9.34 o
   7  10  12       19.90       25.13     10.09 o
   1  11  12        3.94        3.85     12.82 o
   2  11  12       21.66       17.35      8.78 o
   3  11  12       20.45       22.66      6.37 o
   4  11  12        0.38        2.01      7.24 o
   5  11  12        0.15        1.47      8.80 o
   6  11  12        6.87        3.49      9.35 o
  -2 -10  13        1.42        0.43     15.87 o
  -1 -10  13        8.07        2.66     14.93 o
   0 -10  13        6.16        8.72     15.66 o
   1 -10  13        4.92        0.36     15.30 o
  -3  -9  13       10.30       26.11     16.00 o
  -2  -9  13        4.21        0.13     14.43 o
  -1  -9  13       48.93       54.85     15.42 o
   1  -9  13       49.06       38.05     15.57 o
   2  -9  13        4.73        4.03     14.21 o
   3  -9  13        0.27        8.93     14.65 o
  -4  -8  13       21.97       13.72     15.70 o
  -3  -8  13        0.38        5.82     15.07 o
  -2  -8  13       37.32       44.71     15.38 o
  -1  -8  13       17.26       30.14     15.02 o
   0  -8  13       43.02       54.14     15.18 o
   1  -8  13       18.76       20.31     15.28 o
   2  -8  13       30.69       42.06     14.71 o
   3  -8  13       83.11       71.27     14.83 o
   4  -8  13       82.94       78.28     15.56 o
  -4  -7  13        4.98       20.77     14.72 o
  -3  -7  13      162.06      194.46     17.20 o
  -2  -7  13      159.20      159.74     16.61 o
  -1  -7  13       39.92       44.25     14.68 o
   0  -7  13       22.48       16.48     13.33 o
   1  -7  13       62.83       43.42     13.47 o
   2  -7  13        4.32       19.31     12.94 o
   3  -7  13      203.06      219.98     16.49 o
   4  -7  13       72.58       71.18      9.36 o
  -5  -6  13       15.77       18.22     15.21 o
  -4  -6  13       24.82       23.55     15.31 o
  -3  -6  13        2.13        5.15     14.16 o
  -2  -6  13       79.88       66.68     14.79 o
  -1  -6  13       48.17       37.45     14.14 o
   0  -6  13       81.48       54.97     14.36 o
   1  -6  13        9.24        6.91     13.57 o
   2  -6  13      118.16       85.56     14.28 o
   3  -6  13       26.31       11.34     12.55 o
   4  -6  13        0.69        0.00     12.31 o
   5  -6  13       15.70        7.14      8.42 o
   6  -6  13       10.32       12.35      9.09 o
  -5  -5  13        2.99       16.22     14.23 o
  -2  -5  13       30.47       43.36     13.58 o
  -1  -5  13       33.16       38.39     13.27 o
   0  -5  13       20.02       36.54     13.51 o
   1  -5  13        6.06        8.24     11.91 o
   2  -5  13        0.53        4.97     11.99 o
   3  -5  13       87.85      109.88     13.65 o
   4  -5  13       21.58       12.09     11.32 o
   5  -5  13      213.06      224.64     10.67 o
   6  -5  13       43.44       41.47      9.09 o
  -5  -4  13        4.89        1.35     14.45 o
  -4  -4  13        0.94        6.82     14.44 o
  -3  -4  13        3.65        0.03     13.27 o
  -2  -4  13        0.00        6.35     13.43 o
  -1  -4  13        5.83       10.24     12.26 o
   0  -4  13       18.85       21.80     13.10 o
   1  -4  13       64.64       69.05     12.38 o
   3  -4  13      224.67      202.32     14.26 o
   4  -4  13        0.35        0.00     11.10 o
   5  -4  13       57.93       56.93      8.49 o
   6  -4  13       24.27       27.48      8.84 o
   7  -4  13       57.57       72.06     14.14 o
  -5  -3  13       44.07       37.81     15.23 o
  -3  -3  13       20.55       18.71     14.47 o
  -2  -3  13       94.99       84.29     14.94 o
  -1  -3  13        8.99       18.38     12.66 o
   0  -3  13      102.61       57.51     13.27 o
   1  -3  13       33.96       28.71     11.99 o
   2  -3  13      122.84       89.47     12.81 o
   3  -3  13      134.32      120.15     12.80 o
   4  -3  13      244.67      236.29     13.76 o
   5  -3  13       57.70       54.16      8.38 o
   6  -3  13       72.78       78.06      8.57 o
   7  -3  13       82.51       84.06      9.32 o
  -5  -2  13        1.96       12.69     14.14 o
  -4  -2  13      160.63      148.69     16.06 o
  -3  -2  13        3.01        4.26     13.20 o
  -2  -2  13      104.08       83.28     14.55 o
  -1  -2  13       49.01       52.74     13.73 o
   0  -2  13      104.64       78.73     13.46 o
   1  -2  13      149.56      133.23     13.40 o
   2  -2  13      105.15       82.43     12.21 o
   3  -2  13       45.15       32.25     11.06 o
   4  -2  13       69.83       62.51     11.15 o
   5  -2  13        7.48       10.44      7.90 o
   6  -2  13       94.48      115.39     12.65 o
   7  -2  13       27.66       21.83      8.36 o
  -5  -1  13      134.94      131.28     16.90 o
  -4  -1  13       58.43       47.37     15.42 o
  -3  -1  13       28.23       25.72     14.72 o
  -2  -1  13      410.91      378.89     17.46 o
  -1  -1  13       10.99        9.06     13.06 o
   0  -1  13      363.34      316.11     16.26 o
   1  -1  13       79.21       70.07     12.63 o
   2  -1  13       51.98       34.29     11.31 o
   3  -1  13      126.06       99.35     11.70 o
   4  -1  13        6.21        9.66      9.37 o
   5  -1  13       65.72       59.82      7.95 o
   6  -1  13       11.45        4.24      7.66 o
   7  -1  13       94.13      101.11      9.14 o
   8  -1  13        2.72        4.82     11.99 o
  -5   0  13      117.29      113.80     17.13 o
  -4   0  13       19.81       24.37     15.02 o
  -3   0  13       72.03       57.84     14.07 o
  -2   0  13       23.45       13.16     13.91 o
  -1   0  13       24.02       15.78     13.38 o
   0   0  13       58.26       44.94     13.05 o
   1   0  13       30.10       33.68     11.81 o
   2   0  13      129.24      125.45     12.05 o
   3   0  13       22.05       21.49      9.97 o
   4   0  13       73.86       75.00     10.37 o
   5   0  13       22.78       20.32      7.50 o
   6   0  13      203.01      174.24      9.22 o
   7   0  13       63.15       63.09      8.87 o
   8   0  13      258.36      238.67     11.57 o
  -5   1  13       13.42       16.75     14.37 o
  -4   1  13        8.74        8.52     14.59 o
  -3   1  13        3.21        4.86     12.95 o
  -2   1  13       39.00       32.32     13.14 o
  -1   1  13       27.12       23.47     12.65 o
   0   1  13        4.40       12.39     12.52 o
   1   1  13       11.56        4.90     11.35 o
   2   1  13        8.87        7.66     10.30 o
   3   1  13       19.74       23.72     10.02 o
   4   1  13       77.84       82.50      9.91 o
   5   1  13        6.62        5.92      6.93 o
   6   1  13      143.60      112.51     15.25 o
   8   1  13       10.37        8.44     14.70 o
  -5   2  13       31.80       35.30     16.30 o
  -4   2  13      610.48      564.32     21.73 o
  -3   2  13       39.86       42.19     15.26 o
  -2   2  13     1270.53     1191.10     25.56 o
  -1   2  13        2.07       10.39     13.33 o
   0   2  13      847.96      815.96     20.70 o
   1   2  13       20.51       16.74     11.63 o
   2   2  13      127.27      119.70     11.89 o
   3   2  13      380.72      394.58     14.21 o
   4   2  13      954.74      996.36     17.73 o
   5   2  13      256.72      245.50      9.26 o
   6   2  13      916.54      947.68     23.89 o
   7   2  13       10.88        9.00     14.24 o
   8   2  13       44.80       34.52     14.94 o
  -4   3  13       97.71       70.41     15.60 o
  -3   3  13        5.21        1.12     13.95 o
  -2   3  13       66.56       53.71     14.66 o
  -1   3  13      312.36      354.80     17.85 o
   0   3  13      104.30      111.24     13.78 o
   1   3  13      954.05      995.91     21.19 o
   2   3  13       57.91       70.63     11.38 o
   3   3  13      533.54      540.31     15.17 o
   4   3  13        0.12        1.76      4.93 o
   5   3  13      133.03      113.68      7.66 o
   6   3  13        4.55       10.47     13.29 o
   7   3  13       15.31       10.16     13.68 o
   8   3  13       34.34       23.32     14.65 o
  -4   4  13       13.74        3.63     14.65 o
  -3   4  13      125.17      133.64     17.03 o
  -2   4  13       17.28       15.76     13.33 o
  -1   4  13      362.50      370.53     17.95 o
   0   4  13       25.81       24.96     11.87 o
   1   4  13       87.70       72.03     12.52 o
   2   4  13      262.56      259.28     13.67 o
   3   4  13       65.01       75.17     10.63 o
   4   4  13      961.88      962.88     10.47 o
   5   4  13       18.21       18.77      5.26 o
   6   4  13      616.08      618.27     12.14 o
   7   4  13        0.20        1.14     13.65 o
   8   4  13      181.74      179.73     17.70 o
  -3   5  13      235.36      245.97     18.53 o
  -2   5  13       16.79        9.27     14.53 o
  -1   5  13      103.46       92.93     14.46 o
   0   5  13        0.02        0.00     12.47 o
   1   5  13       17.17       12.40     11.48 o
   2   5  13      241.75      257.42     13.52 o
   3   5  13      293.28      323.14     13.59 o
   4   5  13        9.66        7.62      5.55 o
   5   5  13      143.37      140.46      6.45 o
   6   5  13      181.81      175.60      9.58 o
   7   5  13       23.67       19.52      8.36 o
   8   5  13       34.25       38.76     16.30 o
  -3   6  13        2.80        7.52     14.62 o
  -2   6  13       54.42       47.22     14.81 o
  -1   6  13       47.63       25.92     14.23 o
   0   6  13      153.60      161.00     15.09 o
   1   6  13      108.23       95.85     12.71 o
   2   6  13       24.28       20.58      9.96 o
   3   6  13      186.30      192.05      9.37 o
   4   6  13       86.25       95.98      6.37 o
   5   6  13      390.77      410.35     11.58 o
   6   6  13        0.00        1.73      7.68 o
   7   6  13      141.07      160.08     10.50 o
   8   6  13        0.10        1.50     10.80 o
  -2   7  13       17.08       31.56     15.71 o
  -1   7  13       25.97       24.15     14.60 o
   0   7  13       35.48       36.54     13.06 o
   1   7  13       44.90       50.22     12.49 o
   2   7  13      180.81      186.66     13.05 o
   3   7  13       51.18       50.63      7.91 o
   4   7  13       14.20       19.31      5.78 o
   5   7  13       34.52       39.16      8.80 o
   6   7  13      161.06      147.18     10.12 o
   7   7  13       40.92       50.26      9.25 o
   8   7  13        0.08        2.06      8.90 o
  -2   8  13       12.95        5.97     16.26 o
  -1   8  13        0.00        8.67     14.10 o
   0   8  13       40.69       36.73     14.36 o
   1   8  13       92.03       84.07     13.50 o
   2   8  13        9.15        6.73      7.23 o
   3   8  13      116.05       88.80      8.32 o
   4   8  13        0.54        0.22      6.00 o
   5   8  13       25.80       22.13      8.36 o
   6   8  13       10.30       13.76      9.06 o
   7   8  13       41.74       40.28      9.88 o
  -1   9  13       45.81       72.18     15.40 o
   0   9  13       22.96       28.14     14.21 o
   1   9  13       31.69       41.70     13.20 o
   2   9  13       97.76       83.79      8.47 o
   3   9  13       10.71       11.36      7.30 o
   4   9  13       23.40       23.73      6.22 o
   6   9  13       17.09       33.86      9.41 o
   7   9  13       34.83       34.87     11.99 o
   1  10  13       12.65        4.49     12.95 o
   2  10  13       49.36       53.50      8.17 o
   3  10  13       41.79       36.49      7.76 o
   4  10  13        0.67        2.22      6.31 o
   5  10  13       18.01        6.13      9.07 o
   6  10  13       36.20       50.48     10.07 o
   3  11  13      101.03       97.02     16.99 o
   4  11  13       49.54       39.44     11.51 o
  -1  -9  14       13.04        8.63     16.11 o
   0  -9  14        7.97        0.00     15.24 o
   1  -9  14       10.18        0.70     16.01 o
  -3  -8  14       42.56       31.00     15.63 o
  -2  -8  14       14.13       13.50     15.68 o
  -1  -8  14        1.24        6.56     14.89 o
   0  -8  14       11.64       10.30     15.06 o
   1  -8  14        8.56       10.13     15.21 o
   2  -8  14      267.12      256.70     18.14 o
   3  -8  14       39.79       35.16     14.71 o
  -3  -7  14       13.69        5.59     14.20 o
  -2  -7  14        0.28        1.51     14.34 o
  -1  -7  14       51.40       43.44     14.83 o
   0  -7  14       18.05       21.98     15.23 o
   1  -7  14       96.69      121.54     16.51 o
   2  -7  14      224.30      217.71     17.30 o
   3  -7  14       80.69       76.08     14.64 o
   4  -7  14       89.33       96.35     15.21 o
  -4  -6  14        6.33        0.23     14.13 o
  -2  -6  14       15.66       18.96     14.54 o
   0  -6  14       11.87       14.53     13.49 o
   1  -6  14       16.40        9.02     12.94 o
   2  -6  14        8.41       12.59     13.23 o
   3  -6  14       66.99       87.07     14.56 o
   4  -6  14        0.52        3.23     12.72 o
   5  -6  14       19.57       16.34      7.44 o
  -4  -5  14       39.84       39.34     15.25 o
  -3  -5  14       20.34       31.08     15.30 o
  -2  -5  14        5.77       13.47     14.20 o
  -1  -5  14       94.89       95.93     14.72 o
   0  -5  14        7.00        0.00     13.95 o
   1  -5  14       53.14       69.27     14.14 o
   2  -5  14        1.86        0.35     12.82 o
   3  -5  14        0.27        2.45     12.20 o
   4  -5  14       42.00       37.18     13.29 o
   5  -5  14       32.23       20.56      8.95 o
  -4  -4  14      115.56      113.20     17.00 o
  -3  -4  14       28.55       13.67     14.10 o
  -2  -4  14      230.95      211.80     16.60 o
  -1  -4  14       33.66       47.64     14.27 o
   0  -4  14      387.53      323.37     17.24 o
   1  -4  14       21.36       19.66     12.94 o
   2  -4  14      307.27      289.58     16.05 o
   4  -4  14      209.31      214.87     14.77 o
   5  -4  14        1.51        4.82      8.60 o
   6  -4  14       97.28       86.17     10.34 o
  -4  -3  14       19.11       26.38     15.42 o
  -3  -3  14      240.70      231.28     18.18 o
  -2  -3  14       13.43        6.69     14.40 o
  -1  -3  14      458.16      424.65     18.63 o
   0  -3  14        0.00        8.08     12.96 o
   1  -3  14      634.82      577.00     19.19 o
   2  -3  14        3.03        2.27     11.89 o
   3  -3  14      301.81      270.70     15.02 o
   4  -3  14       40.53       25.33     11.24 o
   5  -3  14       52.76       44.73      8.83 o
   6  -3  14        0.24        0.00     13.29 o
  -5  -2  14       99.93      121.26     16.63 o
  -4  -2  14        1.59        1.76     14.70 o
  -3  -2  14      142.41      123.48     16.01 o
  -2  -2  14       61.83       52.52     14.44 o
  -1  -2  14       93.80       85.75     14.90 o
   0  -2  14      118.37      104.35     14.50 o
   1  -2  14      108.75      108.37     13.91 o
   2  -2  14      159.56      127.69     13.32 o
   3  -2  14       13.68       12.89     11.08 o
   4  -2  14      136.33      118.42     12.67 o
   5  -2  14        1.64        8.04      8.02 o
   6  -2  14      121.65      119.10     15.61 o
   7  -2  14        0.04        0.00     13.85 o
  -4  -1  14       28.06       20.37     14.91 o
  -3  -1  14      349.37      337.24     18.16 o
  -2  -1  14       72.89       61.30     15.15 o
  -1  -1  14      194.86      188.75     15.72 o
   0  -1  14        0.34        1.39     12.97 o
   1  -1  14       18.76       11.47     12.53 o
   2  -1  14       40.63       22.57     11.82 o
   3  -1  14       37.77       49.76     11.71 o
   4  -1  14       89.82       87.09     11.67 o
   5  -1  14       42.07       49.93      8.42 o
   6  -1  14      117.07       94.35     14.53 o
   7  -1  14       10.62       24.29     14.18 o
  -4   0  14       24.00       25.82     15.58 o
  -3   0  14        5.16        0.00     13.67 o
  -2   0  14      159.81      145.87     16.51 o
  -1   0  14        2.34        0.00     13.32 o
   0   0  14      138.21      147.99     14.39 o
   1   0  14       11.58       16.62     12.18 o
   2   0  14       12.68        8.45     11.05 o
   3   0  14      127.97      130.81     12.57 o
   4   0  14       30.80       20.94     10.45 o
   5   0  14       61.49       60.07      8.36 o
   6   0  14       66.39       57.22     14.49 o
   7   0  14       20.79       15.09     13.85 o
  -4   1  14       16.40       16.74     14.66 o
  -3   1  14       19.26       29.45     15.14 o
  -2   1  14        0.69        4.25     14.56 o
  -1   1  14       10.18       18.19     12.88 o
   0   1  14       79.93       94.39     14.25 o
   1   1  14       77.13       76.83     12.59 o
   2   1  14      180.34      190.22     13.50 o
   3   1  14      116.61      109.46     11.55 o
   4   1  14       35.95       35.10      9.67 o
   5   1  14       40.67       32.49      8.05 o
   6   1  14       11.53       12.16     14.33 o
   7   1  14       24.24       18.18     14.15 o
   8   1  14        3.94        9.41     14.34 o
  -4   2  14       18.47       21.93     15.90 o
  -3   2  14        9.16        7.65     14.36 o
  -2   2  14       43.71       61.68     15.81 o
  -1   2  14       32.52       27.84     13.25 o
   0   2  14       16.77       13.54     12.66 o
   1   2  14      147.85      118.78     13.56 o
   2   2  14        3.77        4.17     10.95 o
   3   2  14        0.59        2.34     10.01 o
   4   2  14      221.25      226.08     12.40 o
   5   2  14      154.17      151.54     11.18 o
   6   2  14       79.53       77.86     15.29 o
   7   2  14        0.88       15.73     14.24 o
   8   2  14        3.05       10.18     14.19 o
  -4   3  14      220.67      220.28     19.53 o
  -3   3  14        0.22        6.14     15.28 o
  -2   3  14       50.59       34.46     14.01 o
  -1   3  14      142.97      147.92     15.44 o
   0   3  14       32.96       31.22     13.08 o
   1   3  14      267.51      282.57     16.01 o
   2   3  14      948.83      993.61     20.88 o
   3   3  14        1.97        0.75      9.83 o
   4   3  14      445.27      444.62     14.20 o
   5   3  14       46.52       49.06     10.20 o
   6   3  14        0.03        8.59     13.40 o
   7   3  14      111.14      110.34     15.95 o
   8   3  14        5.00        0.00     15.57 o
  -3   4  14       61.49       52.62     16.03 o
  -2   4  14        9.04       10.52     14.76 o
  -1   4  14      118.81      132.84     15.93 o
   0   4  14        0.76        0.00     12.58 o
   1   4  14       13.34        6.99     12.03 o
   2   4  14       79.36       75.94     11.75 o
   3   4  14      188.08      191.14     12.38 o
   4   4  14       40.83       36.37      7.71 o
   5   4  14       57.65       51.96      7.45 o
   6   4  14      294.81      299.79     17.85 o
   7   4  14      152.03      159.01     17.43 o
   8   4  14      114.00      103.16     16.61 o
  -3   5  14      181.73      177.33     18.67 o
  -2   5  14       40.69       57.70     15.87 o
  -1   5  14      304.38      312.47     17.75 o
   0   5  14        2.41        8.99     12.84 o
   1   5  14       86.89       98.57     13.32 o
   2   5  14       17.47        6.53     10.62 o
   3   5  14        0.38        0.99      9.51 o
   4   5  14       23.95       26.27      7.61 o
   5   5  14      104.74      115.75     15.34 o
   6   5  14       14.47       10.62     13.91 o
   7   5  14       31.35       21.51     15.12 o
   8   5  14        1.58        7.59     14.76 o
  -2   6  14       33.08       22.38     14.47 o
  -1   6  14       52.20       47.62     14.79 o
   0   6  14      316.17      314.44     17.30 o
   1   6  14      209.46      207.91     15.20 o
   2   6  14      323.19      357.87     15.39 o
   3   6  14        4.06        1.40     10.18 o
   4   6  14      228.92      235.89     11.29 o
   5   6  14        2.65        3.78     13.81 o
   6   6  14       83.00       85.45     15.40 o
   7   6  14      175.49      181.96     17.20 o
  -1   7  14       40.18       53.00     15.52 o
   0   7  14       68.98       75.02     14.63 o
   1   7  14       20.00       29.21     12.22 o
   2   7  14        7.52        3.53     10.49 o
   3   7  14       56.24       51.95      8.12 o
   4   7  14       14.53       17.15      7.47 o
   6   7  14       30.28       25.64      8.82 o
   7   7  14       23.11       19.85     15.30 o
   0   8  14        2.94        3.78     13.82 o
   1   8  14        0.13        1.22     12.57 o
   2   8  14        1.76        2.06      7.71 o
   3   8  14        3.70        0.89      7.25 o
   4   8  14        2.49        9.97      7.26 o
   6   8  14       56.69       61.18      9.79 o
   1   9  14       16.09       24.04     13.27 o
   3   9  14       31.24       45.50      8.07 o
   4   9  14        7.07       16.91      7.62 o
   5   9  14       10.84       20.01      9.24 o
   6   9  14       64.50       87.14     10.42 o
   3  10  14       33.51       44.91      8.15 o
   4  10  14      213.23      264.10     15.87 o
  -2  -7  15       16.15        8.43     15.16 o
   0  -7  15        1.54        1.14     13.76 o
   1  -7  15       17.16       17.85     14.09 o
   2  -7  15       12.39        9.49     13.77 o
  -3  -6  15        0.16        1.89     14.72 o
  -2  -6  15       15.09        9.16     14.24 o
  -1  -6  15        0.53        0.00     14.13 o
   0  -6  15       17.29       21.09     13.90 o
   1  -6  15        3.32        3.13     13.53 o
   2  -6  15       20.39       19.70     13.57 o
   3  -6  15        5.11       13.72     13.54 o
   4  -6  15       24.94       29.51     13.46 o
  -3  -5  15       15.31       21.62     14.48 o
  -2  -5  15       11.58        8.45     14.39 o
  -1  -5  15       23.32       28.56     15.23 o
   0  -5  15       48.35       41.31     14.57 o
   1  -5  15        0.43        5.83     13.78 o
   2  -5  15        6.37        7.85     12.99 o
   3  -5  15       22.43       18.56     12.85 o
   4  -5  15        6.57        4.54     12.28 o
  -3  -4  15        0.00        1.77     13.94 o
  -2  -4  15       18.34       28.09     14.98 o
  -1  -4  15        8.87        9.91     14.12 o
   0  -4  15        1.70       12.52     13.75 o
   1  -4  15       44.80       41.47     13.33 o
   2  -4  15        2.27        0.00     12.69 o
   3  -4  15       61.65       74.08     13.63 o
   4  -4  15        0.02        0.00     12.52 o
   5  -4  15       21.79       14.07      9.13 o
  -3  -3  15       36.10        8.71     14.98 o
  -2  -3  15       23.85       24.61     14.95 o
  -1  -3  15       21.80        6.68     13.63 o
   0  -3  15       13.07        5.40     12.67 o
   1  -3  15        0.16        4.49     12.81 o
   2  -3  15        0.53        0.00     11.87 o
   3  -3  15       15.98       10.72     12.11 o
   4  -3  15        0.64        7.36     11.75 o
   5  -3  15       67.28       63.73      9.39 o
   6  -3  15        3.84       14.24     14.21 o
  -4  -2  15       32.88       27.44     15.47 o
  -3  -2  15       19.72       12.37     14.78 o
  -1  -2  15       11.20        5.96     14.16 o
   1  -2  15       36.11       35.90     12.84 o
   2  -2  15        0.60        7.09     12.32 o
   3  -2  15        4.44        5.71     11.44 o
   4  -2  15       24.57       28.39     11.16 o
   5  -2  15       18.67       22.85      8.68 o
   6  -2  15       28.98       32.07     14.73 o
  -3  -1  15        1.42        0.00     14.18 o
  -2  -1  15       49.75       68.86     14.76 o
  -1  -1  15        7.53       10.56     13.69 o
   1  -1  15        0.87       10.37     12.73 o
   2  -1  15      166.92      150.85     13.99 o
   3  -1  15       35.46       34.03     11.63 o
   4  -1  15       79.68       84.34     12.07 o
   5  -1  15        2.69        0.91     10.29 o
   6  -1  15       23.01       24.18     14.31 o
  -3   0  15       90.03       59.87     15.33 o
  -2   0  15       32.27       32.52     14.51 o
  -1   0  15      339.01      325.24     17.72 o
   0   0  15        4.42        3.67     13.42 o
   1   0  15       59.32       49.57     12.94 o
   2   0  15        1.60        1.82     11.36 o
   3   0  15      218.89      219.69     14.14 o
   4   0  15       12.06       10.30     10.79 o
   5   0  15       10.22       13.17      8.09 o
   7   0  15       26.02       21.60     15.02 o
  -3   1  15       19.75       24.42     15.62 o
  -2   1  15      105.30      103.15     16.66 o
   0   1  15        0.12        9.76     13.27 o
   1   1  15        5.45        1.98     12.71 o
   2   1  15      185.08      198.56     14.58 o
   4   1  15       32.56       28.68     10.84 o
   5   1  15       12.03       16.74      8.29 o
   6   1  15      118.82      141.68     16.74 o
   7   1  15        0.81        5.13     14.64 o
  -3   2  15        9.92       11.61     14.55 o
  -2   2  15       99.85      109.20     16.29 o
  -1   2  15      165.24      184.78     16.45 o
   0   2  15      592.55      602.41     20.46 o
   1   2  15       14.29        4.94     12.46 o
   2   2  15      713.65      655.60     19.33 o
   3   2  15        1.17        2.84     11.14 o
   4   2  15      170.53      149.89     12.44 o
   5   2  15        0.27        0.00      9.20 o
   6   2  15       64.57       69.66     15.68 o
  -3   3  15        6.35       16.09     14.84 o
  -2   3  15       19.85       25.34     15.40 o
  -1   3  15        5.23       14.75     14.70 o
   0   3  15      105.45      108.20     15.55 o
   1   3  15      363.29      379.19     17.55 o
   2   3  15        4.37        0.00     11.95 o
   3   3  15      664.16      699.82     18.74 o
   4   3  15      192.22      184.64     12.50 o
   5   3  15        5.47        4.50     14.17 o
   6   3  15       70.88       64.94     15.12 o
   7   3  15       16.28       18.66     15.37 o
  -2   4  15       63.77       83.48     16.48 o
  -1   4  15        4.12        4.75     13.74 o
   0   4  15        4.24        9.10     13.30 o
   1   4  15       34.03       35.25     12.54 o
   2   4  15       22.46       24.51     11.63 o
   3   4  15       14.48       11.38     10.29 o
   4   4  15       14.91       18.35      7.71 o
   5   4  15       19.39       38.57     15.23 o
   6   4  15       58.89       71.33     15.47 o
   7   4  15       50.64       66.45     16.72 o
  -1   5  15       22.50       10.66     13.94 o
   0   5  15       30.26       28.41     13.98 o
   1   5  15       25.76       28.89     12.97 o
   2   5  15       21.81       15.78     11.32 o
   3   5  15        1.69        0.62     10.04 o
   4   5  15       48.10       55.14      8.00 o
   5   5  15       24.80       22.48     14.04 o
   6   5  15       50.75       67.80     15.38 o
   7   5  15       42.29       49.72     16.11 o
  -1   6  15        0.22        3.91     14.42 o
   0   6  15       21.88       26.31     13.79 o
   1   6  15        7.72        6.07     12.33 o
   2   6  15       66.15       71.71     12.30 o
   3   6  15       23.62       14.96     10.45 o
   4   6  15       73.62       65.02      8.61 o
   5   6  15        1.04        4.08     14.23 o
   6   6  15       45.00       54.97     15.49 o
   0   7  15       13.25       29.61     14.34 o
   1   7  15       13.94       24.90     12.70 o
   2   7  15        9.01       10.57     11.40 o
   3   7  15        7.19        7.34      7.94 o
   4   7  15        6.52       11.59      7.77 o
   5   7  15       18.44       31.37     14.38 o
   6   7  15       30.31       33.03     15.59 o
   1   8  15      125.97      161.02     15.81 o
   3   8  15      300.96      320.83     12.92 o
   4   8  15        8.87        7.98     12.88 o
   5   8  15      367.22      449.51     20.01 o
   0  -6  16       32.04       24.44     14.57 o
   1  -6  16        3.91        9.13     14.49 o
   2  -6  16        3.49        4.43     13.93 o
  -1  -5  16       36.00       32.32     14.17 o
   0  -5  16        6.77        2.29     14.12 o
   1  -5  16        4.58        5.32     14.04 o
   2  -5  16        0.52        0.00     13.57 o
   3  -5  16        0.81        2.76     12.87 o
  -2  -4  16       89.53      102.08     17.03 o
   0  -4  16      163.37      151.35     16.20 o
   1  -4  16        9.33       13.62     14.01 o
   2  -4  16      108.44       83.48     14.57 o
   3  -4  16        0.39        0.00     12.54 o
   4  -4  16       39.37       24.17     12.95 o
  -2  -3  16        9.57       10.45     15.06 o
  -1  -3  16       45.69       61.95     15.02 o
   0  -3  16        1.17        6.48     13.95 o
   1  -3  16       24.02       31.10     13.62 o
   2  -3  16        3.81        8.23     13.00 o
   3  -3  16        0.13        4.31     12.38 o
   4  -3  16        8.16       10.40     11.66 o
   5  -3  16        1.61        1.46      9.31 o
  -2  -2  16       37.29       46.16     15.81 o
  -1  -2  16        0.99        9.23     14.06 o
   0  -2  16       20.29       35.80     14.57 o
   1  -2  16        4.49       13.85     13.21 o
   2  -2  16       39.68       56.94     13.67 o
   3  -2  16       25.09       22.90     12.64 o
   4  -2  16        6.89       13.27     11.59 o
   5  -2  16       47.32       35.59      9.48 o
  -2  -1  16       32.41       26.10     14.95 o
  -1  -1  16       59.87       49.52     15.28 o
   0  -1  16       85.30       83.46     15.25 o
   1  -1  16       33.55       24.52     13.65 o
   2  -1  16        0.93        1.54     12.47 o
   3  -1  16       11.61       19.05     12.05 o
   4  -1  16        1.99        3.61     11.06 o
   5  -1  16        0.74        0.78     10.90 o
  -2   0  16       46.15       39.93     14.89 o
  -1   0  16        5.06        9.34     13.99 o
   0   0  16        0.65       11.85     13.29 o
   1   0  16        0.89        0.44     13.24 o
   2   0  16      116.28      112.06     14.04 o
   3   0  16       82.83       59.53     12.56 o
   4   0  16        0.64        0.00     10.72 o
   5   0  16       24.82       15.00      8.35 o
   6   0  16        8.24       11.97     15.12 o
  -2   1  16        8.76        1.38     15.84 o
  -1   1  16      173.24      176.98     16.83 o
   0   1  16      173.98      184.43     16.02 o
   1   1  16       79.75       68.00     13.91 o
   2   1  16       46.16       61.23     13.51 o
   5   1  16        4.59        9.01     14.29 o
   6   1  16       11.73       10.67     14.54 o
  -2   2  16        0.14        0.00     14.72 o
  -1   2  16      156.65      155.98     17.40 o
   0   2  16        7.97       13.73     14.48 o
   1   2  16      360.24      373.55     18.02 o
   2   2  16        9.30        3.42     12.16 o
   3   2  16      313.55      317.62     15.63 o
   5   2  16      121.31      125.65     16.43 o
   6   2  16       11.18       10.10     15.52 o
   0   3  16        4.91        4.15     13.88 o
   1   3  16       23.71       32.17     12.94 o
   2   3  16       53.22       62.53     13.10 o
   3   3  16       25.10       17.29     11.92 o
   4   3  16       16.41       12.34     10.29 o
   5   3  16       10.02        9.53     14.12 o
   6   3  16       88.06       66.24     16.25 o
  -1   4  16      103.22      101.72     16.29 o
   1   4  16       32.29       24.79     13.61 o
   2   4  16        2.81        6.34     12.20 o
   3   4  16        9.04       12.91     10.81 o
   4   4  16       29.08       33.22      8.59 o
   5   4  16        8.42        2.24     14.70 o
   6   4  16       35.30       36.88     16.30 o
   1   5  16       37.47       28.55     13.56 o
   2   5  16        5.16        1.41     11.97 o
   3   5  16       26.11       24.63     10.89 o
   4   5  16        1.29        3.84      7.74 o
   5   5  16       10.93       14.80     15.22 o
   1   6  16      143.44      164.09     16.15 o
   2   6  16       48.69       44.81     13.08 o
   3   6  16       75.93       82.91     12.27 o
   4   6  16      118.57      114.37      9.35 o
   5   6  16       26.31       20.47     14.73 o
   2   7  16       65.19       55.13     12.96 o
   3   7  16       15.64       18.92      8.34 o
   4   7  16       35.36       28.92     14.56 o
   0  -3  17        0.02        4.79     14.57 o
   1  -3  17        2.66        9.83     13.79 o
   2  -3  17        0.01        8.28     13.32 o
   3  -3  17       18.38       24.72     13.39 o
   0  -2  17       24.23       28.81     14.83 o
   1  -2  17        3.83        0.00     13.86 o
   2  -2  17       59.42       43.02     14.08 o
   3  -2  17        0.00        0.00     12.69 o
   0  -1  17       18.19       21.10     14.69 o
   1  -1  17        0.55        5.39     13.03 o
   2  -1  17       12.97        6.97     13.52 o
   3  -1  17        1.57        0.00     12.60 o
   4  -1  17       50.09       71.74     13.30 o
  -1   0  17        7.94        0.00     15.56 o
   0   0  17        9.16        2.65     13.94 o
   1   0  17        0.77       15.58     13.73 o
   2   0  17       24.62       20.95     13.63 o
   3   0  17       88.90      125.18     14.34 o
   4   0  17       78.71       59.63     12.79 o
   0   1  17      113.87      129.21     16.18 o
   1   1  17      162.80      171.29     16.39 o
   2   1  17      109.44       90.13     14.88 o
   3   1  17        1.85        8.80     12.33 o
   4   1  17        0.54        7.47     11.03 o
   0   2  17       32.74       27.02     14.95 o
   1   2  17        8.76        2.93     13.51 o
   2   2  17       88.52       78.44     14.11 o
   3   2  17       49.96       26.20     12.39 o
   4   2  17       97.94       94.46     12.67 o
   0   3  17       25.06       29.51     14.40 o
   1   3  17       41.61       60.59     14.85 o
   2   3  17       18.37       25.79     13.10 o
   3   3  17       30.81       31.36     12.49 o
   4   3  17       12.76       12.45     11.84 o
   2   4  17      137.30      138.44     15.25 o
   3   4  17       90.59      109.72     13.57 o
   4   4  17       40.69       40.77      9.26 o
 
